# Supplementary material for: Orexin neurons mediate temptation-resistant voluntary exercise
Source: Nat Neurosci. 2024 Aug 6;27(9):1774–82. doi: 10.1038/s41593-024-01696-2 (PMC11374669; doi:10.1038/s41593-024-01696-2)
Supplement: Supplementary file 2 — Statistical source data. [file 41593_2024_1696_MOESM2_ESM.zip › SourceData_Fig1.xlsx]

## Sheet: Sheet1
Mouse	State	Sex	MetersWheel	MetersMaze	HPF	Wheel	Chow	Conspecific	Water	Object	Dark	Light	Center
1	Wheel	f	54.1324	15.0951	0.190063	6.88229	1.01367	0.21007	0.166722	0.263421	0.66022	0.136712	0.476826
1	HPFWheel	f	49.7818	13.8561	2.3041	5.83528	0.386796	0.233411	0.0500167	0.243414	0.533511	0.0400133	0.373458
2	Wheel	f	18.7437	30.1107	0.313438	3.80794	1.93398	0.376792	0.473491	0.910303	0.743581	0.353451	1.08703
2	HPFWheel	f	8.02568	20.5906	3.85128	2.78426	0.3001	0.383461	0.196732	0.610203	0.806936	0.136712	0.93031
3	Wheel	f	76.8992	14.8997	0.110037	6.63888	0.663555	0.296766	0.0866956	0.383461	0.833611	0.116706	0.87029
3	HPFWheel	f	21.6407	13.5035	4.78826	2.81427	0.173391	0.993665	0.183394	0.173391	0.226742	0.133378	0.513505
4	Wheel	f	23.3605	27.6941	0.233411	4.03468	0.763588	1.09036	0.266756	0.543515	0.81027	0.816939	1.44048
4	HPFWheel	f	34.1399	25.9345	2.41414	4.01134	0.246749	0.880293	0.130043	0.190063	0.486829	0.426809	1.21374
5	Wheel	f	35.6242	19.7993	0.0833611	3.61787	0.813605	2.2074	0.24008	0.353451	1.2971	0.153384	1.23374
5	HPFWheel	f	45.5949	11.1908	0.776926	6.48216	0.356786	0.843615	0.0500167	0.463488	0.316772	0.170057	0.54018
6	Wheel	f	4.70895	20.1116	0.403468	0.973658	2.65755	1.13705	0.113371	0.993665	2.31744	0.203401	1.2004
6	HPFWheel	f	1.51505	20.8246	2.84762	1.27709	0.773591	1.42047	0.303434	0.963655	0.580193	0.51017	1.32377
7	Wheel	f	11.6086	20.875	0.233411	2.35078	3.22441	1.13038	0.106702	0.353451	0.843615	0.39013	1.36712
7	HPFWheel	f	12.4173	17.887	3.34445	2.05068	0.733578	0.800267	0.190063	0.456819	1.16706	0.186729	1.07036
8	Wheel	f	43.5885	20.9855	0.296766	4.22808	2.22741	0.556852	0.123374	0.320107	1.30377	0.213404	0.730243
8	HPFWheel	f	48.9014	18.5133	1.16706	4.57152	0.686896	0.640213	0.260087	0.136712	1.53718	0.0866956	0.913638
9	Wheel	f	53.4875	21.143	0.443481	4.40814	2.27409	0.440147	0.110037	0.243414	0.256752	0.333444	1.4905
9	HPFWheel	f	58.5854	10.6499	5.10837	3.33111	0.263421	0	0.100033	0.236746	0.136712	0.283428	0.54018
10	Wheel	f	20.1666	18.6277	0.12004	3.31444	0.816939	0.953651	0.303434	0.423474	2.55418	0.163388	1.35045
10	HPFWheel	f	89.6747	9.57506	0.730243	6.32878	0.933645	0.403468	0	0.3001	0.806936	0	0.496832
11	Wheel	f	5.77358	15.3065	0.306769	1.56385	3.18439	1.25709	0.236746	0.126709	2.73758	0	0.586862
11	HPFWheel	f	20.7603	18.1052	2.17406	2.71424	0.233411	0.75025	0.0833611	0.623541	2.31744	0.190063	0.913638
12	Wheel	f	84.2492	9.5584	0.0633545	6.82894	0.530177	0.860287	0.173391	0.106702	1.03368	0.153384	0.250083
12	HPFWheel	f	53.7434	14.291	2.01734	4.87829	0.260087	0.433478	0.140047	0.303434	1.3071	0.140047	0.520173
13	Wheel	f	56.7633	25.1537	0.233411	5.83194	1.1037	0.973658	0.186729	0.12004	0.616872	0.156719	0.776926
13	HPFWheel	f	65.3418	13.661	2.75425	5.28176	0.286762	0.603535	0.0533511	0.0400133	0.266756	0.0466822	0.666889
14	Wheel	f	28.1001	20.48	0.246749	3.48449	3.74125	0.873625	0.0700233	0.273424	0.3001	0.21007	0.800267
14	HPFWheel	f	59.2713	17.0775	2.97432	3.57786	1.24708	1.09703	0	0.0833611	0.246749	0.0800267	0.693565
15	Wheel	f	39.2788	18.9645	0.18006	4.2881	1.72724	0.476826	0.100033	0.24008	2.00067	0.206736	0.78026
15	HPFWheel	f	63.0487	17.211	1.79727	4.34145	0.410137	0.650217	0.09003	0.163388	1.87729	0.0966989	0.573525
16	Wheel	f	18.8972	28.9311	0.503501	3.76125	2.37412	0.93031	0.100033	0.443481	0.673558	0.126709	1.08703
16	HPFWheel	f	68.4026	16.8615	3.11437	5.26842	0.233411	0.356786	0.223408	0.0566856	0.263421	0	0.483494
17	Wheel	f	99.1336	7.44716	0.146716	7.41247	0.143381	0.556852	0.170057	0	1.34378	0	0.226742
17	HPFWheel	f	90.0535	9.48993	2.26075	6.012	0.156719	0.21007	0.0666889	0	0.84028	0.0500167	0.403468
18	Wheel	m	23.5959	22.838	0.196732	3.12437	2.86762	0.760253	0.453484	0.403468	1.26709	0.15005	0.776926
18	HPFWheel	m	28.4687	23.2394	0.843615	3.11437	3.51117	0.286762	0.106702	0.21007	0.970323	0.0766922	0.880293
19	Wheel	m	20.1871	16.5197	0.176726	2.5075	4.19473	0.6002	0.393464	0.286762	1.0937	0.136712	0.610203
19	HPFWheel	m	12.2535	11.4809	3.58786	2.21741	0.370123	0.830277	0	0.126709	2.27743	0.0833611	0.506836
20	Wheel	m	8.47611	29.9663	0.426809	2.5942	0.703568	0.160053	0.213404	0.606869	3.15105	0.72024	1.42381
20	HPFWheel	m	8.43004	23.0916	5.9053	1.24041	0.423474	0.0966989	0.0733578	0.0966989	0.583528	0.350117	1.23041
21	Wheel	m	34.8872	21.6708	0.183394	4.63488	1.35378	0.0800267	0.126709	0.580193	1.69056	0.346782	1.00367
21	HPFWheel	m	6.81774	18.1391	5.72858	1.58053	0.920307	0.0933645	0.0666889	0.126709	0.230077	0.0733578	1.18039
22	Wheel	m	94.9774	11.8202	0	6.77559	0.66022	0.0133378	0.06002	0.156719	1.65055	0	0.683561
22	HPFWheel	m	18.2625	30.0786	4.04802	2.73424	0.553518	0.0833611	0.0966989	0.266756	0.520173	0.213404	1.48383
23	Wheel	m	64.6405	21.98	0.136712	6.17539	1.57052	0.263421	0.116706	0.413471	0.33011	0.116706	0.876959
23	HPFWheel	m	51.0307	15.3117	4.08803	4.69156	0.313438	0.0566856	0	0.173391	0.100033	0.0333444	0.543515
24	Wheel	m	15.3348	6.46923	0	2.2941	4.5015	0.100033	0	0.0966989	2.66756	0	0.340113
24	HPFWheel	m	20.1103	7.01901	2.88763	2.42748	0.373458	0.0466822	0	0	3.988	0	0.276759
25	Wheel	m	7.53432	33.6349	0.423474	2.06736	3.05769	0.786929	0.236746	0.726909	0.503501	0.700233	1.49717
25	HPFWheel	m	7.78	29.4336	3.24108	1.73391	0.396799	0.413471	0.233411	0.730243	0.78026	0.413471	2.05735
26	Wheel	m	0.358289	8.41936	0	0.683561	7.03234	0.993665	0.203401	0.370123	0.136712	0.213404	0.366789
26	HPFWheel	m	3.17342	16.1713	4.87162	0.96032	0.183394	1.34045	0.0633545	0.536846	0.820273	0.426809	0.796932
27	Wheel	m	32.7681	18.1169	0.0566856	3.58453	3.46782	0.336779	0.186729	0.336779	0.483494	0.423474	1.12371
27	HPFWheel	m	61.9329	22.0523	2.1007	5.36179	0.21007	0.493498	0.106702	0.230077	0.453484	0.160053	0.883628
28	Wheel	m	1.88358	15.3805	0.426809	2.8076	1.52718	0.703568	0.146716	0.266756	2.98099	0.33011	0.81027
28	HPFWheel	m	6.92011	24.0702	3.25775	1.44715	0.253418	0.703568	0.100033	1.01367	1.54385	0.526842	1.15372
29	Wheel	m	55.0333	18.8572	0.140093	5.24016	1.62442	0.950634	0.123416	0.290193	0.496998	0.176785	0.957305
29	HPFWheel	m	36.6786	22.141	4.33811	3.2144	0.593531	0.473491	0.0933645	0.153384	0.113371	0.213404	0.806936
30	Wheel	m	8.04616	19.6883	0.130043	2.23741	3.36112	0.923641	0.193398	0.383461	1.65388	0.326776	0.790263
30	HPFWheel	m	5.06724	16.7436	3.54118	1.55719	0.27009	0.623541	0.186729	0.476826	2.30077	0.0466822	0.996999
31	Wheel	m	75.2817	12.3353	0	5.90864	1.56052	0.203401	0.176726	0.186729	1.23374	0.140047	0.590197
31	HPFWheel	m	80.1442	14.1064	2.23074	5.70524	0.146716	0.353451	0.263421	0.110037	0.466822	0.0733578	0.650217
32	Wheel	m	3.32697	8.36348	0.253418	1.41047	1.2971	0.15005	0.346782	0.146716	2.30077	3.76792	0.326776
32	HPFWheel	m	4.31483	14.4201	3.44115	1.39046	0.746916	0.130043	0.213404	0.12004	1.73725	1.47716	0.743581
33	Wheel	m	1.31032	13.8916	0.12004	0.820273	5.65522	0.216739	0.143381	0.363454	1.6939	0.110037	0.876959
33	HPFWheel	m	13.1543	20.7185	2.24483	1.5944	0.983989	0.907272	0.220147	0.233489	2.74516	0.236825	0.833889
34	Wheel	m	48.8707	24.8529	0.323441	4.24141	2.17406	0.490163	0.220073	0.400133	0.276759	0.620207	1.25375
34	HPFWheel	m	71.3713	22.5574	2.15739	5.4885	0.583528	0.260087	0.156719	0.200067	0.0500167	0.12004	0.983661
35	Wheel	m	71.3661	30.0914	0.423333	6.01	1.06	0.3	0.0733333	0.72	0.136667	0.163333	1.11333
35	HPFWheel	m	100.638	21.9906	0.966989	6.82227	0.413471	0.273424	0.0933645	0.21007	0.0666889	0.373458	0.78026
36	Wheel	m	65.3315	29.989	0.126667	5.34	1.84	0.183333	0.116667	0.0533333	0.443333	0.293333	1.60333
36	HPFWheel	m	80.8608	29.7142	1.35045	5.63521	0.383461	0.223408	0.106702	0.15005	0.396799	0.24008	1.51384
37	Wheel	m	71.0795	23.7271	0.196667	5.32333	2.86333	0.0866667	0	0.49	0.0566667	0.0866667	0.896667
37	HPFWheel	m	67.2816	26.4419	1.88396	5.15839	0.3001	0.200067	0.230077	0.266756	0.326776	0.483494	1.15038
38	Wheel	m	122.422	27.3407	0.16	7.37	1.12333	0.01	0.03	0.28	0.136667	0.103333	0.786667
38	HPFWheel	m	133.371	18.0744	0.953651	7.78593	0.27009	0.430143	0.0166722	0.0766922	0.0400133	0.0800267	0.346782
39	Wheel	m	82.5141	33.0494	0.106667	5.74667	2.3	0.123333	0.21	0.376667	0.203333	0.0766667	0.856667
39	HPFWheel	m	73.6131	19.3111	2.24742	5.60854	0.653551	0.136712	0.106702	0.103368	0.456819	0.0366789	0.650217
40	Wheel	m	101.867	9.48727	0.226742	6.64221	0.283428	0	0	0	2.43081	0	0.416806
40	HPFWheel	m	104.508	12.0551	0.736912	7.52584	0.0933645	0.173391	0	0.09003	0.723575	0.12004	0.536846
41	Wheel	m	77.6567	22.8886	0.260087	5.04502	0.813605	0.333444	0.100033	0.273424	2.11737	0.106702	0.950317
41	HPFWheel	m	34.0273	30.6573	1.7039	3.72791	0.726909	0.81027	0.18006	0.183394	0.84028	0.223408	1.60387
42	Wheel	m	10.1038	14.8166	0.400133	1.65722	1.8106	1.48716	0.256752	0.406802	2.58753	0.133378	1.26042
42	HPFWheel	m	5.09795	8.55721	4.02134	0.893631	0.226742	0.15005	0.250083	0	3.8146	0.15005	0.493498
43	Wheel	m	45.7075	21.6915	0.306769	4.64155	1.18039	0.413471	0.0566856	0.100033	1.68389	0.283428	1.33378
43	HPFWheel	m	37.2519	21.2938	2.22741	3.24441	1.91397	0.45015	0.18006	0.123374	0.203401	0.21007	1.44715
44	Wheel	m	64.2157	20.5182	0.200067	4.73825	1.00367	0.490163	0.0500167	0.126709	2.17739	0.200067	1.01367
44	HPFWheel	m	61.9431	29.3798	1.48049	4.5982	1.01034	0.273424	0.186729	0.403468	0.350117	0.303434	1.3938
45	Wheel	m	43.1688	13.0998	0.106702	3.69123	0.920307	0.15005	0.0700233	0.130043	3.97466	0.246749	0.710237
45	HPFWheel	m	65.3213	6.31623	3.3878	5.4985	0.190063	0	0	0	0.530177	0.183394	0.21007
46	Wheel	m	29.0317	19.0079	0.123374	3.61787	0.403468	0.620207	0.196732	0.75025	3.35779	0.116706	0.813605
46	HPFWheel	m	5.87595	23.75	2.80427	1.5872	0.663555	0.526842	0.0766922	0.0666889	3.45448	0.0666889	0.753585
47	Wheel	m	37.559	32.0773	0.166722	4.94832	0.606869	0.756919	0.116706	0.573525	1.51717	0.306769	1.007
47	HPFWheel	m	54.6443	16.1611	3.76792	4.18473	0.196732	0.0266756	0.0933645	0.0800267	0.903635	0.146716	0.6002
48	Wheel	m	19.665	20.6022	0.110037	3.27776	1.45715	1.64388	0.0966989	0.706902	1.25375	0.266756	1.18706
48	HPFWheel	m	15.4679	21.4842	3.13438	2.81761	0.616872	0.500167	0.376792	0.0866956	1.19373	0.253418	1.02034
49	Wheel	m	24.292	35.3134	0.183394	2.94765	2.13071	0.806936	0.310103	0.556852	0.533511	0.673558	1.85729
49	HPFWheel	m	16.2715	23.474	5.54852	1.85395	0.426809	0.380127	0.21007	0.226742	0.220073	0.193398	0.940313
50	Wheel	m	69.1396	11.7074	2.42081	6.37546	0.283428	0	0	0.140047	0.186729	0	0.593531
50	HPFWheel	m	36.1053	15.0563	3.76792	5.00167	0.326776	0.116706	0.03001	0.133378	0.0466822	0.0866956	0.490163
51	Wheel	m	4.30971	15.5713	0.433478	1.1904	2.1874	0.153384	4.22474	0.51017	0.333444	0.166722	0.800267
51	HPFWheel	m	11.6393	26.4214	4.23474	2.014	0.696899	0.286762	0.146716	0.260087	0.380127	0.290097	1.69056
52	Wheel	m	45.6563	26.8456	0.573525	4.92164	1.02367	0.196732	0.326776	0.466822	0.613538	0.383461	1.49383
52	HPFWheel	m	39.4681	16.3241	5.1117	3.16772	0.293431	0.176726	0	0.303434	0.0466822	0.133378	0.766922
53	Wheel	m	60.9194	27.4765	0.153333	5.47667	1.81	0.37	0.07	0.42	0.57	0.0933333	1.03667
53	HPFWheel	m	72.2209	24.0925	1.21374	5.7986	0.200067	0.656886	0.166722	0.276759	0.223408	0.313438	1.15038
54	Wheel	m	25.07	26.8438	0.203333	5.10333	1.48333	0.813333	0	0.27	0.863333	0.163333	1.1
54	HPFWheel	m	52.2181	21.0061	2.47416	4.83828	0.430143	0.296766	0.313438	0.160053	0.263421	0.0766922	1.14705
55	Wheel	m	37.4054	16.9306	0.356667	3.84333	2.5	0.626667	0.07	0.08	1.03667	0.206667	1.28
55	HPFWheel	m	53.8458	26.2189	2.1874	4.88163	0.200067	0.633545	0.0666889	0.166722	0.06002	0.403468	1.40047
56	Wheel	m	2.32376	14.7623	0	0.656886	0.313438	0.0733578	0.0400133	0.386796	4.33811	3.64121	0.550183
56	HPFWheel	m	1.76074	19.8615	6.88229	0.790263	0.256752	0.12004	0.0433478	0.310103	0.386796	0.176726	1.03368
57	Wheel	m	27.4962	26.3614	0.470157	3.92798	0.913638	0.260087	0.200067	0.36012	2.46415	0.296766	1.10704
57	HPFWheel	m	29.9735	24.8545	3.998	3.63121	0.386796	0.113371	0.0566856	0.353451	0.276759	0.166722	1.01701
58	Wheel	m	10.7896	14.0394	0.350117	1.88396	2.32411	0.143381	0.0700233	0.200067	4.40814	0	0.620207
58	HPFWheel	m	40.4048	14.4252	3.87796	4.30143	0.33011	0.0866956	0.156719	0.09003	0.203401	0.0766922	0.876959
59	Wheel	m	41.0804	17.562	0.196667	5.5	0.32	0.633333	0.263333	0.393333	1.95	0.163333	0.58
59	HPFWheel	m	82.6164	22.3165	0.633545	6.64221	0.203401	0.800267	0.0700233	0.223408	0.380127	0.200067	0.846949
60	Wheel	m	12.5606	27.129	0.27009	3.44115	1.50383	2.16405	0.306769	0.356786	0.366789	0.170057	1.42047
60	HPFWheel	m	32.9626	24.8998	2.66422	3.72791	0.416806	0.876959	0.0533511	0.226742	0.393464	0.290097	1.35045
61	Wheel	m	35.5935	29.5566	0.106702	5.02834	0.27009	0.813605	0.33011	0.416806	1.75058	0.110037	1.17372
61	HPFWheel	m	84.5051	25.2892	1.67723	6.1954	0.176726	0.57019	0.0666889	0.163388	0.363454	0.0433478	0.743581
62	Wheel	m	23.2939	23.76	0.250083	2.54085	5.13838	0.66022	0.373458	0.253418	0.310103	0.0233411	0.45015
62	HPFWheel	m	26.5953	26.1988	4.55152	2.90764	0.936979	0.226742	0.286762	0.21007	0.0533511	0	0.826942
63	Wheel	m	24.1897	32.1163	0.130043	3.34445	3.78459	0.590197	0.0933645	0.396799	0.286762	0.286762	1.08703
63	HPFWheel	m	37.2519	28.3281	3.83461	3.88796	0.296766	0.21007	0.0800267	0.226742	0.156719	0.173391	1.13371
64	Wheel	m	41.8277	18.0505	0.106702	4.73825	3.25775	0.130043	0.226742	0.520173	0.386796	0.100033	0.533511
64	HPFWheel	m	70.5626	15.8068	1.09036	7.41914	0.313438	0.206736	0.113371	0.126709	0.100033	0.0333444	0.596866
65	Wheel	m	13.8146	23.7898	2.17406	1.95732	2.65088	1.28376	0.193398	0.18006	0.326776	0.0533511	1.18039
65	HPFWheel	m	21.7328	23.2839	4.85162	2.51417	0.3001	0.633545	0.196732	0.220073	0.156719	0.0633545	1.06369
66	Wheel	m	39.7701	21.6697	0.393464	3.71791	3.71457	0.506836	0.21007	0.140047	0.36012	0.0833611	0.873625
66	HPFWheel	m	39.6166	30.1315	3.92464	3.35112	0.533511	0.21007	0.283428	0.296766	0.42014	0.0466822	0.933645
67	Wheel	m	74.0328	18.8307	0.156719	5.54185	2.20407	0.223408	0.153384	0.18006	0.336779	0.236746	0.966989
67	HPFWheel	m	46.5162	15.5774	0.87029	4.5015	2.47082	0.39013	0.133378	0.133378	0.340113	0.406802	0.753585
68	Wheel	m	32.5736	22.6488	0.140047	4.03468	0.966989	0.526842	0.476826	0.666889	1.62054	0.190063	1.37713
68	HPFWheel	m	46.8591	20.8183	1.42047	3.97799	1.76059	0.536846	0.156719	0.160053	0.553518	0.336779	1.09703
69	Wheel	m	17.3514	15.9041	0.0766922	2.34411	4.53151	0.366789	0.39013	0.276759	1.23374	0.130043	0.650217
69	HPFWheel	m	43.2865	18.6391	2.93431	3.72457	1.27709	0.546849	0.126709	0.173391	0.393464	0.146716	0.676892
70	Wheel	m	13.2004	11.9501	0.100033	1.50717	3.3011	0.193398	0.103368	0.186729	4.08469	0.03001	0.493498
70	HPFWheel	m	10.4006	17.0475	3.988	1.22374	2.15739	0.196732	0.110037	0.0700233	1.47382	0.126709	0.653551
71	Wheel	m	35.0612	12.9606	0.370123	2.90097	5.42848	0.130043	0.216739	0.143381	0.18006	0.173391	0.456819
71	HPFWheel	m	53.3749	21.178	3.91464	4.20807	0.606869	0.116706	0.106702	0.0266756	0.276759	0.123374	0.620207
