# Supplementary material for: Orexin neurons mediate temptation-resistant voluntary exercise
Source: Nat Neurosci. 2024 Aug 6;27(9):1774–82. doi: 10.1038/s41593-024-01696-2 (PMC11374669; doi:10.1038/s41593-024-01696-2)
Supplement: Supplementary file 4 — Statistical source data. [file 41593_2024_1696_MOESM4_ESM.zip › SourceData_Fig3_HPF.xlsx]

## Sheet: Sheet1
Mouse	Sex	State	Inj	Bouts	BoutDur	AmountPer
1	f	HPF	Veh	30	5.45333	75.85
1	f	HPF	Alm	22	5.2	70.95
1	f	HPFWheel	Veh	16	5.35	140.2
1	f	HPFWheel	Alm	13	6.35385	201.9
2	f	HPF	Veh	23	5.46087	63.9273
2	f	HPF	Alm	31	4.43226	70.92
2	f	HPFWheel	Veh	22	5.43636	100.3
2	f	HPFWheel	Alm	28	5.61429	124.543
3	f	HPF	Veh	25	7.544	154.9
3	f	HPF	Alm	8	7.65	44.4
3	f	HPFWheel	Veh	27	4.6963	155.55
3	f	HPFWheel	Alm	12	6.23333	179.4
4	f	HPF	Veh	14	9.98571	52.8
4	f	HPF	Alm	9	7.93333	47.85
4	f	HPFWheel	Veh	10	6.52	46.2857
4	f	HPFWheel	Alm	20	6.98	112.9
5	f	HPF	Veh	17	4.97647	52.875
5	f	HPF	Alm	21	16.7048	856.5
5	f	HPFWheel	Veh	4	3.75	25.6
5	f	HPFWheel	Alm	12	2.93333	44.25
6	f	HPF	Veh	14	5.44286	48.375
6	f	HPF	Alm	15	8.36	103.9
6	f	HPFWheel	Veh	10	6.2	82.35
6	f	HPFWheel	Alm	20	7.3	222.2
7	f	HPF	Veh	20	5.8	151.2
7	f	HPF	Alm	21	8.21905	115.2
7	f	HPFWheel	Veh	14	4.97143	125.4
7	f	HPFWheel	Alm	7	7.08571	63.75
8	f	HPF	Veh	34	5.27647	84.25
8	f	HPF	Alm	32	8.2125	115.091
8	f	HPFWheel	Veh	16	7.4125	211.6
8	f	HPFWheel	Alm	23	9.85217	104.455
9	f	HPF	Veh	33	6.95758	83.44
9	f	HPF	Alm	31	7.43226	68.4
9	f	HPFWheel	Veh	13	9.03077	111
9	f	HPFWheel	Alm	9	11.3111	121.5
10	f	HPF	Veh	28	11.9929	254
10	f	HPF	Alm	16	19.4875	1220.4
10	f	HPFWheel	Veh	6	14.0667	101.7
10	f	HPFWheel	Alm	21	10.1619	196.68
11	f	HPF	Veh	25	9.232	78
11	f	HPF	Alm	19	12.0947	75.3176
11	f	HPFWheel	Veh	11	11.3636	92.7429
11	f	HPFWheel	Alm	17	10.6824	185.4
12	m	HPF	Veh	15	13.68	123.6
12	m	HPF	Alm	20	12.74	363
12	m	HPFWheel	Veh	12	7.73333	57.6
12	m	HPFWheel	Alm	25	7.408	212.7
13	m	HPF	Veh	18	9.43333	339.4
13	m	HPF	Alm	20	12.07	1214.4
13	m	HPFWheel	Veh	18	9.15556	207.9
13	m	HPFWheel	Alm	23	7.84348	344.2
14	m	HPF	Veh	21	6.20952	76.5
14	m	HPF	Alm	29	6.09655	135.171
14	m	HPFWheel	Veh	8	8.95	75
14	m	HPFWheel	Alm	26	5.17692	223
15	m	HPF	Veh	22	6.71818	74.3455
15	m	HPF	Alm	20	7.28	123.514
15	m	HPFWheel	Veh	20	5.36	95.7
15	m	HPFWheel	Alm	23	7.02609	222.75
16	m	HPF	Veh	26	5.99231	175.8
16	m	HPF	Alm	27	8.05185	272.1
16	m	HPFWheel	Veh	14	9.31429	125.64
16	m	HPFWheel	Alm	30	6.62667	306.2
17	m	HPF	Veh	28	7.00714	210.12
17	m	HPF	Alm	22	7.13636	106.2
17	m	HPFWheel	Veh	13	4.66154	66.6
17	m	HPFWheel	Alm	26	6.41538	168.72
18	m	HPF	Veh	13	1.56923	13
18	m	HPF	Alm	15	7.22667	59.1
18	m	HPFWheel	Veh	5	6.72	30.3429
18	m	HPFWheel	Alm	15	9.89333	252.15
19	m	HPF	Veh	17	2.02353	16.8667
19	m	HPF	Alm	19	7.33684	86
19	m	HPFWheel	Veh	8	5.825	40.3714
19	m	HPFWheel	Alm	31	6.47742	142.286
20	m	HPF	Veh	22	11.7727	250.575
20	m	HPF	Alm	25	5.488	72.4909
20	m	HPFWheel	Veh	11	6.03636	56.5714
20	m	HPFWheel	Alm	19	5.58947	121.92
21	m	HPF	Veh	18	12.2556	225.6
21	m	HPF	Alm	14	7.31429	55.7
21	m	HPFWheel	Veh	6	6.83333	59.28
21	m	HPFWheel	Alm	16	8.3375	164.52
22	m	HPF	Veh	21	8.33333	99.55
22	m	HPF	Alm	22	5.01818	62.5
22	m	HPFWheel	Veh	9	11.7333	126.6
22	m	HPFWheel	Alm	21	8.08571	192
23	m	HPF	Veh	12	10.25	109.886
23	m	HPF	Alm	17	7.61176	115
23	m	HPFWheel	Veh	4	4.55	45.6
23	m	HPFWheel	Alm	15	6.54667	210
24	m	HPF	Veh	23	6.4087	107.325
24	m	HPF	Alm	13	9.18462	156.6
24	m	HPFWheel	Veh	9	8.06667	72.8
24	m	HPFWheel	Alm	21	6.88571	167.4
25	m	HPF	Veh	14	11.9857	123.867
25	m	HPF	Alm	30	5.76667	152.057
25	m	HPFWheel	Veh	9	6.42222	57.2571
25	m	HPFWheel	Alm	10	9.82	229
