# Supplementary material for: Orexin neurons mediate temptation-resistant voluntary exercise
Source: Nat Neurosci. 2024 Aug 6;27(9):1774–82. doi: 10.1038/s41593-024-01696-2 (PMC11374669; doi:10.1038/s41593-024-01696-2)
Supplement: Supplementary file 4 — Statistical source data. [file 41593_2024_1696_MOESM4_ESM.zip › SourceData_Fig3_Wheel.xlsx]

## Sheet: Wheel
Mouse	Sex	State	Inj	Bouts	BoutDur	AmountPer
1	f	Wheel	Veh	35	6.41143	10.8265
1	f	Wheel	Alm	39	6.52821	25.6023
1	f	HPFWheel	Veh	32	6.6625	9.95635
1	f	HPFWheel	Alm	30	6.31333	29.0112
2	f	Wheel	Veh	22	3.47273	1.87437
2	f	Wheel	Alm	23	3.35652	1.76167
2	f	HPFWheel	Veh	11	2.76364	1.14653
2	f	HPFWheel	Alm	7	6.22857	2.12414
3	f	Wheel	Veh	23	13.8	10.9856
3	f	Wheel	Alm	24	9.56667	9.08008
3	f	HPFWheel	Veh	20	4.86	5.41017
3	f	HPFWheel	Alm	10	5.26	7.66228
4	f	Wheel	Veh	20	5.87	2.59561
4	f	Wheel	Alm	25	7.328	5.78126
4	f	HPFWheel	Veh	22	6.57273	4.26748
4	f	HPFWheel	Alm	6	8.3	1.99209
5	f	Wheel	Veh	9	6.13333	5.04164
5	f	Wheel	Alm	6	23.8333	13.6014
5	f	HPFWheel	Veh	12	26.2333	29.8916
5	f	HPFWheel	Alm	8	16.65	16.3278
6	f	Wheel	Veh	7	4.08571	1.92453
6	f	Wheel	Alm	17	5.58824	3.62384
6	f	HPFWheel	Veh	15	5.65333	5.19008
6	f	HPFWheel	Alm	0
7	f	Wheel	Veh	19	14.2632	28.0831
7	f	Wheel	Alm	14	30.9857	116.403
7	f	HPFWheel	Veh	24	6.44167	17.9145
7	f	HPFWheel	Alm	6	33.2	12.6988
8	f	Wheel	Veh	21	11.781	5.67633
8	f	Wheel	Alm	13	21.2308	24.275
8	f	HPFWheel	Veh	15	17.64	13.0684
8	f	HPFWheel	Alm	17	8.14118	4.12317
9	f	Wheel	Veh	18	6.98889	3.51252
9	f	Wheel	Alm	9	24	12.4557
9	f	HPFWheel	Veh	5	36.92	14.8178
9	f	HPFWheel	Alm	6	46.6333	23.6497
10	f	Wheel	Veh	22	7.62727	9.81969
10	f	Wheel	Alm	17	8.2	30.2192
10	f	HPFWheel	Veh	12	14.8833	15.7622
10	f	HPFWheel	Alm	6	9.06667	3.74924
11	f	Wheel	Veh	32	2.49375	2.36215
11	f	Wheel	Alm	11	6.12727	4.98534
11	f	HPFWheel	Veh	14	15.5286	9.7718
11	f	HPFWheel	Alm	4	17.85	14.2968
12	m	Wheel	Veh	11	2.32727	0.837146
12	m	Wheel	Alm	7	2.85714	1.10558
12	m	HPFWheel	Veh	13	2.41538	0.9725
12	m	HPFWheel	Alm	7	2.57143	2.25722
13	m	Wheel	Veh	1	0.4	0.11943
13	m	Wheel	Alm	3	3.53333	0.713167
13	m	HPFWheel	Veh	4	2.95	1.05781
13	m	HPFWheel	Alm	3	4.06667	1.28472
14	m	Wheel	Veh	15	10.1333	8.19203
14	m	Wheel	Alm	13	12.0769	5.68291
14	m	HPFWheel	Veh	24	10.7667	7.74161
14	m	HPFWheel	Alm	10	19.56	16.8498
15	m	Wheel	Veh	3	0.933333	0.470895
15	m	Wheel	Alm	5	2.6	0.998092
15	m	HPFWheel	Veh	11	2.56364	1.38402
15	m	HPFWheel	Alm	6	7.53333	2.23163
16	m	Wheel	Veh	13	2.6	2.01154
16	m	Wheel	Alm	13	2.23077	2.1395
16	m	HPFWheel	Veh	9	2.06667	1.68908
16	m	HPFWheel	Alm	4	2.45	0.859895
17	m	Wheel	Veh	17	16.7176	15.0563
17	m	Wheel	Alm	18	13.8333	8.25317
17	m	HPFWheel	Veh	10	28.2	16.0288
17	m	HPFWheel	Alm	8	8.65	13.7378
18	m	Wheel	Veh	22	11.3091	7.92957
18	m	Wheel	Alm	23	13.8783	23.4065
18	m	HPFWheel	Veh	18	19.7111	14.3769
18	m	HPFWheel	Alm	6	26.1333	9.07624
19	m	Wheel	Veh	14	13.7143	5.44429
19	m	Wheel	Alm	11	25.3273	13.838
19	m	HPFWheel	Veh	15	16.6267	6.7384
19	m	HPFWheel	Alm	2	1.9	0.286632
20	m	Wheel	Veh	21	11.0952	10.1542
20	m	Wheel	Alm	14	16.6	12.6365
20	m	HPFWheel	Veh	16	13.1875	8.41021
20	m	HPFWheel	Alm	3	2.93333	0.71402
21	m	Wheel	Veh	17	21.0588	11.1293
21	m	Wheel	Alm	9	25.0889	14.8803
21	m	HPFWheel	Veh	16	22.8875	16.6713
21	m	HPFWheel	Alm	8	13.775	9.70794
22	m	Wheel	Veh	21	11.8952	11.7877
22	m	Wheel	Alm	23	10.1478	26.4093
22	m	HPFWheel	Veh	12	21.9	12.2689
22	m	HPFWheel	Alm	7	14.0571	5.60774
23	m	Wheel	Veh	11	20.7273	8.70278
23	m	Wheel	Alm	8	34.925	18.281
23	m	HPFWheel	Veh	12	20.5833	7.22209
23	m	HPFWheel	Alm	14	20.6143	14.5193
24	m	Wheel	Veh	22	5.07273	3.13375
24	m	Wheel	Alm	12	11.85	8.13573
24	m	HPFWheel	Veh	17	9.14118	5.80201
24	m	HPFWheel	Alm	7	11.6857	9.60216
25	m	Wheel	Veh	13	9.64615	9.35136
25	m	Wheel	Alm	14	12.1	10.3689
25	m	HPFWheel	Veh	16	11.2125	4.48715
25	m	HPFWheel	Alm	5	16.68	7.50488
