# Supplementary material for: Orexin neurons mediate temptation-resistant voluntary exercise
Source: Nat Neurosci. 2024 Aug 6;27(9):1774–82. doi: 10.1038/s41593-024-01696-2 (PMC11374669; doi:10.1038/s41593-024-01696-2)
Supplement: Supplementary file 5 — Statistical source data. [file 41593_2024_1696_MOESM5_ESM.zip]

Archive with 8 entries (8 files):
- cdf_data/SourceData_Fig4_f_ks.xlsx
- cdf_data/SourceData_Fig4_g_ks.xlsx
- SourceData_Fig4_b.xlsx
- SourceData_Fig4_c.xlsx
- SourceData_Fig4_e.xlsx
- SourceData_Fig4_f.xlsx
- SourceData_Fig4_g.xlsx
- two_choice_data/SourceData_Fig4_twochoice.xlsx
