# Supplementary material for: Orexin neurons mediate temptation-resistant voluntary exercise
Source: Nat Neurosci. 2024 Aug 6;27(9):1774–82. doi: 10.1038/s41593-024-01696-2 (PMC11374669; doi:10.1038/s41593-024-01696-2)
Supplement: Supplementary file 5 — Statistical source data. [file 41593_2024_1696_MOESM5_ESM.zip › cdf_data/SourceData_Fig4_f_ks.xlsx]

## Sheet: Sheet1
Veh_HPFWheel	Alm_HPFWheel	Veh_HPF	Alm_HPF
39	104.8	15.6	30.8
66.8	47	35	10.6
13.8	44.2	26	4.8
35.4	124.2	14	3.4
29.4	79.4	12.8	40.2
31.6	15.6	50.4	49.6
64.6	23.4	49	53.8
56.2	37.6	15.6	5.4
117.8	239.4	7.6	21.2
62.2	27.6	44.8	81.2
46.4	8.8	25.8	23.6
60.8	63.6	14.2	31
9.2	73.2	11	24.4
32.8	23.6	28.4	72.2
2.8	134.2	47	19
24	4.6	16	6.4
21.8	38	23	28.8
46.4	9.4	5.4	2.6
7.8	109.6	26.4	45.8
5.4	126.2	22.4	2.2
31	49	47.8	22.4
7.4	2.6	25.8	20.8
18.6	53	63.6	12.8
27.4	3.4	83	9.6
23.8	20.2	104.8	31.8
59.6	25.6	27.8	6.6
24	38.2	64.8	29.4
41	17.4	20.6	3.8
56	14.8	49.2	50.6
38.6	67.8	34.4	9.8
99.2	20.6	6.8	53.2
27.4	40.8	74.8	8.6
15.8	9.4	12.2	456.6
56	17.8	8.4	23.6
65.4	11.8	5.8	56.4
20.8	71.6	27	14.8
9.8	21.6	5.6	86.6
50.8	21	20.2	5.6
33.4	22.8	2.4	24.2
13.8	26.8	5.2	25.8
13.4	178.4	7.6	35.8
15.4	54.4	2.8	42.2
25	52.2	28	28.8
40.2	16.4	48.8	53
17.6	76	3	30.6
20.2	69.8	7.4	2.4
52.6	38.6	2.4	31
4.8	33.2	89.4	55.2
14	26	4.8	44.4
36.8	51.6	32.8	69.8
20.6	174.8	26.4	70.4
26	49.6	13.4	29.8
32.4	96.4	24.2	5.4
24	327.6	9.2	9.4
35.8	70.4	6.6	5.2
5	149	3.8	7
43.6	94.8	37.4	23.2
152.4	36.6	86.2	26.2
91.2	130	17.6	19
3.4	155.6	65.2	38.6
39.6	33	68.6	12.2
30.2	102	15.4	10.6
35.4	152.6	6.8	15.6
17.4	73.2	38.4	25.8
45.8	7.6	5.6	11
39.4	115.4	16.4	22.4
21.6	77.8	71.4	16.4
34.4	44.6	9.6	57.4
26.4	71	10.2	9
27.8	30	22.6	7.6
42.4	67.4	26.8	11
52.8	137.4	30.2	10.6
61.6	75	17.6	12.4
35.4	10.4	23.8	12.2
18.8	64.8	18.8	45.6
45.2	36.2	11.8	377.6
10.8	99.8	20.2	16.2
45.2	34.4	43.8	12.4
21.8	78.8	13.4	12.2
10.8	26.4	79	19
14.6	128.2	16.4	16.4
2.2	81.8	10.4	36.6
2.4	17.6	12.4	15
11.6	30.6	29.2	19.6
2.8	51.6	4.8	18.4
12.4	68	12.4	7.8
12	42.8	17.4	18
14	25	48.4	15.8
3	61.8	107	20.4
17.6	22	227	18
13.2	55.8	11	34
5.8	85	6.8	10.2
3.8	67.8	16.2	16.4
23.6	19.4	17	7.6
15.4	10	15.2	493.6
12	6.8	8.6	132.4
4.4	90.2	15.8	192.8
26	84.2	11.8	29.6
7	9.6	12.6	58.2
43	54.8	13.8	35.6
3.8	221.6	24.6	19.8
12.6	70	18.2	31.2
3.4	56.4	22.6	6.2
16.8	60.6	20.4	90.2
6.4	24.6	19.6	41.8
15.4		14.4	82.2
23.4		18.4	4.4
18.4		48.4	14.4
27.4		55.8	37.4
25.2		89.8	119.8
20		23.2	229.2
18		8.8	19.6
11.4		47.6	12.8
28.6		6.2	116.2
8.6		114.2	31.8
7.6		94.4	2.8
16		52.6	79.6
16.2		14.6	44
33.2		16.6	25.4
9.4		27.6	2.4
46.6		23.2	20.2
27		24.4	6
8.8		37.4	20
19.4		69.4	3.2
11.8		40.6	25.4
18		11.4	19.4
10.2		12.8	27.6
18		23.8	4.6
45		44	43.2
		33.2	3.6
		22.8	49.2
		23.6	10.8
		21.2	9.2
		22.6	30.2
		10.6	96
		14.4	19
		83	22
		48.2	16.4
		38.2	74
		27.2	3.4
		40	14.6
		76.2	4
		73	67.6
		148.8	17.6
		48.4	40.2
		27.6	7.6
		95	9.8
		8.4	51.8
		15.4	20.2
		28	19.8
		12	21.2
		23	3.4
		29.2	46.4
		16.4	9.4
		23.8	15
		6	10
		3.8	7.4
		14	9.4
		19.2	24.4
		14	14
		7.2	29.8
		7.2	13
		45	2.6
		19.8	9.4
		6.2	3.8
		22.6	2.8
		27.6	5.2
		31.4	2.6
		134	4.4
		22	75.8
		25.6	45.6
		50	16.6
		23.6	23.4
		39	20.6
		106.8	17.6
		28	171.4
		16.4	19.4
		33.2	25
		11.2	13.8
		51.6	35.8
		22.2	63.6
		17.6	40.2
		17.8	54.6
		20.2	31.2
		17.2	42.8
		19.2	48.6
		29.8	25
		25.2	74.2
		62	24
		14.2	38.6
		16	52.4
		11
		6.8
		45
		98.6
		30.2
		24.8
		28.8
		20.8
		3.2
		11
		17.2
		53
		93.6
		34.6
		41.2
		45.6
		14
		17
		25.8
		38
		23.6
		32.6
		38.6
		53
		35.8
