# Supplementary material for: Orexin neurons mediate temptation-resistant voluntary exercise
Source: Nat Neurosci. 2024 Aug 6;27(9):1774–82. doi: 10.1038/s41593-024-01696-2 (PMC11374669; doi:10.1038/s41593-024-01696-2)
Supplement: Supplementary file 5 — Statistical source data. [file 41593_2024_1696_MOESM5_ESM.zip › cdf_data/SourceData_Fig4_g_ks.xlsx]

## Sheet: Sheet1
Veh_HPFWheel	Alm_HPFWheel	Veh_Wheel	Alm_Wheel
64.8	190.2	100.2	372.2
9.8	5.6	106.6	82.6
97.2	30	109	6.4
117.2	23.2	87.8	8.8
61	37	7.8	14
8	35.8	17	40
17.2	23.4	12.8	9.4
19	43.4	15.2	25.2
35	16.4	3	30.4
61.2	20.2	70.6	27.6
23.4	4	24.2	7.4
11.4	10.6	13.2	6.6
39	45	39.4	20.8
83.4	70.8	24.6	6
35	107.6	25.8	38
9.2	5.4	83.4	14.6
24.8	21.8	9.2	87.2
31.2	72	88.8	198.8
49.4	138.2	46	7.2
5.4	8	140	31.8
40.8	5.2	12.4	51
40	38.6	17.8	18.4
36.8	2.4	23.8	61
81.2	38.2	44.8	27
52.6	43.4	35	61.6
7.6	22.6	16.2	68
49.6	5.4	76.8	3.4
25.2	8	11	137.4
80.4	35.8	68	34.6
7.8	260.2	6.2	110.8
109.6	3	15.6	17.2
6.6	36.4	9.6	11.8
46.8	18	13.8	5.4
17.8	41.2	70.4	477
33.4	4.4	36	5.6
212.2	10	51.2	46
5	38.6	14.6	153.8
25.6	8	26.4	49.2
47.8	51.8	56.6	5.8
136.2	15	27.4	225.8
49.4	34.8	7.8	48.8
13.2	16.8	88.8	48
11.4	125	77	119.8
5.8	31.6	7	11.8
36.8	31.8	32.4	13.8
44.2	27.8	11.2	32.6
8.6	23	6.2	2.2
86.2	9.4	7.8	16.8
72.2	31.4	4.6	4.8
9.8	21.6	5	28.4
7.2	79.8	11.6	37.6
10.4	19.8	108.2	8.4
17	16.4	6.4	17.8
10.2	66.2	15.4	26.8
38.6	4.2	53.6	34
5.2	11	154.2	26
17	17.4	32.6	63
25.4	9.8	8	36.4
5.6	14	9	27.2
9.6	21.6	9	61.8
34.8	8	22.2	7.2
26.6	35.2	37	37.8
83.6	9.4	48.6	28
48.8	60.2	39.2	37.2
39.4	65	49.2	26.2
73.2	12.4	11.6	5.8
6.8	6	25	33.6
9.6	9	3.2	17.4
8.8	6	9	52.8
40.8	74.2	3.2	20.2
20.8	57	17	79.6
23	191.6	29.8	13.2
27.2	13.8	9.4	91
30.4	96.8	15.8	13.6
178	20.6	8.8	4.2
111	62.4	19.8	16
7.2	25.4	14.2	3.6
70.4		54.8	6.4
62		77.6	49.4
44.8		66.6	7
13.4		35	44.6
120.8		42.6	7.8
56.6		22	7.2
7.6		40.4	24.4
13.8		24.4	48.6
15.8		37.4	24
10		14.8	97
15.4		45.2	70.2
28		27.4	23.4
6.6		51.2	20.4
5		11	88.8
61		231.2	92.4
136		30.8	28.6
25.8		5.8	57.4
8		26	21.2
4		13.2	29.6
79.8		21.2	22.2
67.2		13.8	30.8
96.2		173.8	13
3.6		33.8	39
11		6	15.6
5.6		6.8	160.4
11.2		8.4	20.4
16		37.4	83.2
139.2		22.4	6.4
7.8		10.2	107.2
160.4		32
37.8		8.8
17.6		147.8
17.4		5.8
96.6		3.2
114.4		8.8
72.6		2.2
9.2		33.8
5.4		152
36.8		67
19		50.6
7.2		6.8
48.8		71.6
28.4		59.6
97.8		16
21		84.8
31.6		5.2
51.8		25.8
17.4		11
14		117.8
20.6		37.8
29.4		5.8
55.8		4.8
54.6		54.8
66.8		42.8
15.4		81
10.6		6.2
19		85.4
11.6		8
11.6		32.8
37		11
21.4		19.2
30.6		123.8
27.2		119
21.6		14.8
16.2		12.4
56.8		40.6
		48.4
		108.2
		12.4
		20.8
		53.4
		9.4
		12.6
		41.2
		28.6
