# Supplementary material for: Orexin neurons mediate temptation-resistant voluntary exercise
Source: Nat Neurosci. 2024 Aug 6;27(9):1774–82. doi: 10.1038/s41593-024-01696-2 (PMC11374669; doi:10.1038/s41593-024-01696-2)
Supplement: Supplementary file 5 — Statistical source data. [file 41593_2024_1696_MOESM5_ESM.zip › SourceData_Fig4_b.xlsx]

## Sheet: Sheet1
Mouse	Sex	State	Inj	Volume	HPF
1	f	HPF	Veh	0.9102	5.22841
1	f	HPF	Alm	0.5676	3.3111
2	f	HPF	Veh	0.7032	4.58486
2	f	HPF	Alm	0.7092	5.17506
3	f	HPF	Veh	0.9294	6.07869
3	f	HPF	Alm	0.3108	2.42414
4	f	HPF	Veh	0.7392	4.42481
4	f	HPF	Alm	0.3828	5.2951
5	f	HPF	Veh	0.423	3.47116
5	f	HPF	Alm	1.713	8.67289
6	f	HPF	Veh	0.387	2.56419
6	f	HPF	Alm	0.6234	3.52117
7	f	HPF	Veh	0.6048	3.96132
7	f	HPF	Alm	1.0368	5.35178
8	f	HPF	Veh	1.011	4.99833
8	f	HPF	Alm	1.266	5.98866
9	f	HPF	Veh	1.2516	5.57186
9	f	HPF	Alm	1.2312	5.74858
10	f	HPF	Veh	1.524	6.96232
10	f	HPF	Alm	1.2204	6.29543
11	f	HPF	Veh	1.248	5.00167
11	f	HPF	Alm	1.2804	5.33845
12	m	HPF	Veh	0.9888	5.32844
12	m	HPF	Alm	1.089	8.77292
13	m	HPF	Veh	1.0182	5.5952
13	m	HPF	Alm	1.2144	7.58253
14	m	HPF	Veh	0.765	4.54151
14	m	HPF	Alm	0.9462	6.39213
15	m	HPF	Veh	0.8178	5.20173
15	m	HPF	Alm	0.8646	4.75158
16	m	HPF	Veh	0.879	5.07836
16	m	HPF	Alm	1.0884	7.31577
17	m	HPF	Veh	1.0506	6.54885
17	m	HPF	Alm	0.8496	5.51517
18	m	HPF	Veh	0.117	2.78093
18	m	HPF	Alm	0.7092	3.80127
19	m	HPF	Veh	0.1518	2.30077
19	m	HPF	Alm	0.774	4.72157
20	m	HPF	Veh	2.0046	5.61521
20	m	HPF	Alm	0.7974	4.58486
21	m	HPF	Veh	1.8048	5.14171
21	m	HPF	Alm	0.6684	3.12771
22	m	HPF	Veh	1.1946	4.30477
22	m	HPF	Alm	0.75	3.54785
23	m	HPF	Veh	0.7692	4.27809
23	m	HPF	Alm	0.69	4.71824
24	m	HPF	Veh	0.8586	4.99166
24	m	HPF	Alm	0.6264	3.16105
25	m	HPF	Veh	1.1148	4.64155
25	m	HPF	Alm	1.0644	5.13505
