# Supplementary material for: Orexin neurons mediate temptation-resistant voluntary exercise
Source: Nat Neurosci. 2024 Aug 6;27(9):1774–82. doi: 10.1038/s41593-024-01696-2 (PMC11374669; doi:10.1038/s41593-024-01696-2)
Supplement: Supplementary file 5 — Statistical source data. [file 41593_2024_1696_MOESM5_ESM.zip › SourceData_Fig4_c.xlsx]

## Sheet: Sheet1
Mouse	Sex	State	Inj	MetersWheel	Wheel
1	f	Wheel	Veh	54.1324	6.88229
1	f	Wheel	Alm	51.2047	7.58253
2	f	Wheel	Veh	18.7437	3.80794
2	f	Wheel	Alm	19.3783	3.45115
3	f	Wheel	Veh	76.8992	6.63888
3	f	Wheel	Alm	54.4805	5.85862
4	f	Wheel	Veh	23.3605	4.03468
4	f	Wheel	Alm	46.2501	4.83494
5	f	Wheel	Veh	20.1666	3.31444
5	f	Wheel	Alm	40.8041	3.56119
6	f	Wheel	Veh	5.77358	1.56385
6	f	Wheel	Alm	18.1192	2.99767
7	f	Wheel	Veh	84.2492	6.82894
7	f	Wheel	Alm	116.403	7.95265
8	f	Wheel	Veh	56.7633	5.83194
8	f	Wheel	Alm	72.8249	5.67523
9	f	Wheel	Veh	28.1001	3.48449
9	f	Wheel	Alm	49.8227	4.23141
10	f	Wheel	Veh	39.2788	4.2881
10	f	Wheel	Alm	30.2192	3.76459
11	f	Wheel	Veh	18.8972	3.76125
11	f	Wheel	Alm	14.956	3.6112
12	m	Wheel	Veh	7.53432	2.06736
12	m	Wheel	Alm	5.52789	1.29376
13	m	Wheel	Veh	0.358289	0.683561
13	m	Wheel	Alm	2.1395	1.18039
14	m	Wheel	Veh	32.7681	3.58453
14	m	Wheel	Alm	39.7804	3.54118
15	m	Wheel	Veh	1.88358	2.8076
15	m	Wheel	Alm	3.99237	2.46415
16	m	Wheel	Veh	8.04616	2.23741
16	m	Wheel	Alm	6.4185	1.58386
17	m	Wheel	Veh	75.2817	5.90864
17	m	Wheel	Alm	74.2785	5.57853
18	m	Wheel	Veh	71.3661	6.01
18	m	Wheel	Alm	93.6262	7.45667
19	m	Wheel	Veh	65.3315	5.34
19	m	Wheel	Alm	96.8661	6.44333
20	m	Wheel	Veh	71.0795	5.32333
20	m	Wheel	Alm	75.8192	6.12
21	m	Wheel	Veh	122.422	7.37
21	m	Wheel	Alm	74.4014	4.92
22	m	Wheel	Veh	82.5141	5.74667
22	m	Wheel	Alm	79.228	6.13333
23	m	Wheel	Veh	60.9194	5.47667
23	m	Wheel	Alm	91.4048	5.58
24	m	Wheel	Veh	25.07	5.10333
24	m	Wheel	Alm	32.5429	4.01667
25	m	Wheel	Veh	37.4054	3.84333
25	m	Wheel	Alm	51.8445	3.95
