# Supplementary material for: Orexin neurons mediate temptation-resistant voluntary exercise
Source: Nat Neurosci. 2024 Aug 6;27(9):1774–82. doi: 10.1038/s41593-024-01696-2 (PMC11374669; doi:10.1038/s41593-024-01696-2)
Supplement: Supplementary file 5 — Statistical source data. [file 41593_2024_1696_MOESM5_ESM.zip › SourceData_Fig4_e.xlsx]

## Sheet: Sheet1
Mouse	Sex	State	Inj	Arm	Prob
1	f	HPFWheel	Veh	HPF	0.176471
1	f	HPFWheel	Veh	Wheel	0.294118
1	f	HPFWheel	Alm	HPF	0.4
1	f	HPFWheel	Alm	Wheel	0.4
2	f	HPFWheel	Veh	HPF	0.214286
2	f	HPFWheel	Veh	Wheel	0.25
2	f	HPFWheel	Alm	HPF	0.318182
2	f	HPFWheel	Alm	Wheel	0.181818
3	f	HPFWheel	Veh	HPF	0.25
3	f	HPFWheel	Veh	Wheel	0.25
3	f	HPFWheel	Alm	HPF	0.166667
3	f	HPFWheel	Alm	Wheel	0.333333
4	f	HPFWheel	Veh	HPF	0.2
4	f	HPFWheel	Veh	Wheel	0.228571
4	f	HPFWheel	Alm	HPF	0.25
4	f	HPFWheel	Alm	Wheel	0.208333
5	f	HPFWheel	Veh	HPF	0.25
5	f	HPFWheel	Veh	Wheel	0.25
5	f	HPFWheel	Alm	HPF	0.25
5	f	HPFWheel	Alm	Wheel	0.125
6	f	HPFWheel	Veh	HPF	0.181818
6	f	HPFWheel	Veh	Wheel	0.181818
6	f	HPFWheel	Alm	HPF	0.1875
6	f	HPFWheel	Alm	Wheel	0.0625
7	f	HPFWheel	Veh	HPF	0.157895
7	f	HPFWheel	Veh	Wheel	0.157895
7	f	HPFWheel	Alm	HPF	0.190476
7	f	HPFWheel	Alm	Wheel	0.190476
8	f	HPFWheel	Veh	HPF	0.157895
8	f	HPFWheel	Veh	Wheel	0.263158
8	f	HPFWheel	Alm	HPF	0.333333
8	f	HPFWheel	Alm	Wheel	0.272727
9	f	HPFWheel	Veh	HPF	0.208333
9	f	HPFWheel	Veh	Wheel	0.166667
9	f	HPFWheel	Alm	HPF	0.235294
9	f	HPFWheel	Alm	Wheel	0.235294
10	f	HPFWheel	Veh	HPF	0.173913
10	f	HPFWheel	Veh	Wheel	0.173913
10	f	HPFWheel	Alm	HPF	0.238095
10	f	HPFWheel	Alm	Wheel	0.190476
11	f	HPFWheel	Veh	HPF	0.318182
11	f	HPFWheel	Veh	Wheel	0.318182
11	f	HPFWheel	Alm	HPF	0.3125
11	f	HPFWheel	Alm	Wheel	0.3125
12	m	HPFWheel	Veh	HPF	0.210526
12	m	HPFWheel	Veh	Wheel	0.210526
12	m	HPFWheel	Alm	HPF	0.2
12	m	HPFWheel	Alm	Wheel	0.1
13	m	HPFWheel	Veh	HPF	0.2
13	m	HPFWheel	Veh	Wheel	0.15
13	m	HPFWheel	Alm	HPF	0.25
13	m	HPFWheel	Alm	Wheel	0.166667
14	m	HPFWheel	Veh	HPF	0.166667
14	m	HPFWheel	Veh	Wheel	0.266667
14	m	HPFWheel	Alm	HPF	0.272727
14	m	HPFWheel	Alm	Wheel	0.272727
15	m	HPFWheel	Veh	HPF	0.193548
15	m	HPFWheel	Veh	Wheel	0.16129
15	m	HPFWheel	Alm	HPF	0.2
15	m	HPFWheel	Alm	Wheel	0.2
16	m	HPFWheel	Veh	HPF	0.227273
16	m	HPFWheel	Veh	Wheel	0.136364
16	m	HPFWheel	Alm	HPF	0.157895
16	m	HPFWheel	Alm	Wheel	0.157895
17	m	HPFWheel	Veh	HPF	0.25
17	m	HPFWheel	Veh	Wheel	0.25
17	m	HPFWheel	Alm	HPF	0.3125
17	m	HPFWheel	Alm	Wheel	0.1875
18	m	HPFWheel	Veh	HPF	0.25
18	m	HPFWheel	Veh	Wheel	0.25
18	m	HPFWheel	Alm	HPF	0.235294
18	m	HPFWheel	Alm	Wheel	0.235294
19	m	HPFWheel	Veh	HPF	0.2
19	m	HPFWheel	Veh	Wheel	0.342857
19	m	HPFWheel	Alm	HPF	0.388889
19	m	HPFWheel	Alm	Wheel	0.166667
20	m	HPFWheel	Veh	HPF	0.21875
20	m	HPFWheel	Veh	Wheel	0.25
20	m	HPFWheel	Alm	HPF	0.277778
20	m	HPFWheel	Alm	Wheel	0.222222
21	m	HPFWheel	Veh	HPF	0.217391
21	m	HPFWheel	Veh	Wheel	0.347826
21	m	HPFWheel	Alm	HPF	0.3125
21	m	HPFWheel	Alm	Wheel	0.1875
22	m	HPFWheel	Veh	HPF	0.272727
22	m	HPFWheel	Veh	Wheel	0.272727
22	m	HPFWheel	Alm	HPF	0.24
22	m	HPFWheel	Alm	Wheel	0.2
23	m	HPFWheel	Veh	HPF	0.15625
23	m	HPFWheel	Veh	Wheel	0.3125
23	m	HPFWheel	Alm	HPF	0.1875
23	m	HPFWheel	Alm	Wheel	0.375
24	m	HPFWheel	Veh	HPF	0.214286
24	m	HPFWheel	Veh	Wheel	0.321429
24	m	HPFWheel	Alm	HPF	0.454545
24	m	HPFWheel	Alm	Wheel	0.181818
25	m	HPFWheel	Veh	HPF	0.212121
25	m	HPFWheel	Veh	Wheel	0.363636
25	m	HPFWheel	Alm	HPF	0.1875
25	m	HPFWheel	Alm	Wheel	0.25
