# Supplementary material for: Orexin neurons mediate temptation-resistant voluntary exercise
Source: Nat Neurosci. 2024 Aug 6;27(9):1774–82. doi: 10.1038/s41593-024-01696-2 (PMC11374669; doi:10.1038/s41593-024-01696-2)
Supplement: Supplementary file 5 — Statistical source data. [file 41593_2024_1696_MOESM5_ESM.zip › SourceData_Fig4_f.xlsx]

## Sheet: Sheet1
Mouse	Sex	State	Inj	TimePer
1	f	HPF	Veh	0.449394
1	f	HPF	Alm	0.41375
1	f	HPFWheel	Veh	0.881667
1	f	HPFWheel	Alm	1.265
2	f	HPF	Veh	0.405152
2	f	HPF	Alm	0.517333
2	f	HPFWheel	Veh	0.641667
2	f	HPFWheel	Alm	0.901111
3	f	HPF	Veh	1.01278
3	f	HPF	Alm	0.34619
3	f	HPFWheel	Veh	1.19667
3	f	HPFWheel	Alm	2.225
4	f	HPF	Veh	0.312381
4	f	HPF	Alm	0.385714
4	f	HPFWheel	Veh	0.344762
4	f	HPFWheel	Alm	1.01133
5	f	HPF	Veh	0.437619
5	f	HPF	Alm	7.61
5	f	HPFWheel	Veh	0.243333
5	f	HPFWheel	Alm	0.288889
6	f	HPF	Veh	0.320417
6	f	HPF	Alm	0.586667
6	f	HPFWheel	Veh	0.539167
6	f	HPFWheel	Alm	1.965
7	f	HPF	Veh	0.99
7	f	HPF	Alm	0.52
7	f	HPFWheel	Veh	0.672222
7	f	HPFWheel	Alm	0.45
8	f	HPF	Veh	0.383939
8	f	HPF	Alm	0.524242
8	f	HPFWheel	Veh	0.917778
8	f	HPFWheel	Alm	0.430909
9	f	HPF	Veh	0.37381
9	f	HPF	Alm	0.330784
9	f	HPFWheel	Veh	0.658333
9	f	HPFWheel	Alm	0.570833
10	f	HPF	Veh	1.16
10	f	HPF	Alm	6.29333
10	f	HPFWheel	Veh	0.449167
10	f	HPFWheel	Alm	1.094
11	f	HPF	Veh	0.276889
11	f	HPF	Alm	0.300392
11	f	HPFWheel	Veh	0.439048
11	f	HPFWheel	Alm	0.812
12	m	HPF	Veh	0.66619
12	m	HPF	Alm	4.17667
12	m	HPFWheel	Veh	0.405
12	m	HPFWheel	Alm	1.55167
13	m	HPF	Veh	1.45111
13	m	HPF	Alm	2.20667
13	m	HPFWheel	Veh	1.2175
13	m	HPFWheel	Alm	3.31667
14	m	HPF	Veh	0.491111
14	m	HPF	Alm	0.889048
14	m	HPFWheel	Veh	0.42
14	m	HPFWheel	Alm	1.55778
15	m	HPF	Veh	0.472727
15	m	HPF	Alm	0.751111
15	m	HPFWheel	Veh	0.542778
15	m	HPFWheel	Alm	1.77
16	m	HPF	Veh	0.766
16	m	HPF	Alm	2.04778
16	m	HPFWheel	Veh	0.703333
16	m	HPFWheel	Alm	1.82111
17	m	HPF	Veh	1.30933
17	m	HPF	Alm	0.744286
17	m	HPFWheel	Veh	0.446
17	m	HPFWheel	Alm	1.05467
18	m	HPF	Veh	0.30037
18	m	HPF	Alm	0.312222
18	m	HPFWheel	Veh	0.138095
18	m	HPFWheel	Alm	1.29083
19	m	HPF	Veh	0.252593
19	m	HPF	Alm	0.52037
19	m	HPFWheel	Veh	0.192857
19	m	HPFWheel	Alm	0.901111
20	m	HPF	Veh	0.701667
20	m	HPF	Alm	0.415758
20	m	HPFWheel	Veh	0.265714
20	m	HPFWheel	Alm	0.948667
21	m	HPF	Veh	0.6425
21	m	HPF	Alm	0.276061
21	m	HPFWheel	Veh	0.182
21	m	HPFWheel	Alm	0.830667
22	m	HPF	Veh	0.379091
22	m	HPF	Alm	0.295556
22	m	HPFWheel	Veh	0.367778
22	m	HPFWheel	Alm	0.722222
23	m	HPF	Veh	0.607143
23	m	HPF	Alm	0.786111
23	m	HPFWheel	Veh	0.234167
23	m	HPFWheel	Alm	1.00667
24	m	HPF	Veh	0.62375
24	m	HPF	Alm	0.79
24	m	HPFWheel	Veh	0.412222
24	m	HPFWheel	Alm	1.48333
25	m	HPF	Veh	0.515556
25	m	HPF	Alm	0.727619
25	m	HPFWheel	Veh	0.312381
25	m	HPFWheel	Alm	0.786667
