# Supplementary material for: Orexin neurons mediate temptation-resistant voluntary exercise
Source: Nat Neurosci. 2024 Aug 6;27(9):1774–82. doi: 10.1038/s41593-024-01696-2 (PMC11374669; doi:10.1038/s41593-024-01696-2)
Supplement: Supplementary file 5 — Statistical source data. [file 41593_2024_1696_MOESM5_ESM.zip › SourceData_Fig4_g.xlsx]

## Sheet: Sheet1
Mouse	Sex	State	Inj	TimePer
1	f	Wheel	Veh	1.68167
1	f	Wheel	Alm	3.79
1	f	HPFWheel	Veh	1.16667
1	f	HPFWheel	Alm	3.17
2	f	Wheel	Veh	0.379667
2	f	Wheel	Alm	0.297879
2	f	HPFWheel	Veh	0.455
2	f	HPFWheel	Alm	0.399167
3	f	Wheel	Veh	1.09222
3	f	Wheel	Alm	1.14867
3	f	HPFWheel	Veh	0.703333
3	f	HPFWheel	Alm	0.57
4	f	Wheel	Veh	0.495417
4	f	Wheel	Alm	0.614286
4	f	HPFWheel	Veh	0.495
4	f	HPFWheel	Alm	0.320667
5	f	Wheel	Veh	0.498889
5	f	Wheel	Alm	1.16
5	f	HPFWheel	Veh	1.115
5	f	HPFWheel	Alm	1.48667
6	f	Wheel	Veh	0.521111
6	f	Wheel	Alm	0.599333
6	f	HPFWheel	Veh	0.678333
6	f	HPFWheel	Alm	0.09
7	f	Wheel	Veh	0.726667
7	f	Wheel	Alm	7.95
7	f	HPFWheel	Veh	0.978333
7	f	HPFWheel	Alm	1.28889
8	f	Wheel	Veh	0.582
8	f	Wheel	Alm	0.43
8	f	HPFWheel	Veh	1.056
8	f	HPFWheel	Alm	0.34125
9	f	Wheel	Veh	0.356667
9	f	Wheel	Alm	1.16
9	f	HPFWheel	Veh	0.894167
9	f	HPFWheel	Alm	1.68889
10	f	Wheel	Veh	1.06583
10	f	Wheel	Alm	3.76333
10	f	HPFWheel	Veh	0.411111
10	f	HPFWheel	Alm	0.318889
11	f	Wheel	Veh	0.462917
11	f	Wheel	Alm	1.20333
11	f	HPFWheel	Veh	0.705
11	f	HPFWheel	Alm	0.3925
12	m	Wheel	Veh	0.22963
12	m	Wheel	Alm	0.257333
12	m	HPFWheel	Veh	0.234286
12	m	HPFWheel	Alm	0.498333
13	m	Wheel	Veh	0.238333
13	m	Wheel	Alm	0.393333
13	m	HPFWheel	Veh	0.353333
13	m	HPFWheel	Alm	0.415
14	m	Wheel	Veh	0.888333
14	m	Wheel	Alm	0.505714
14	m	HPFWheel	Veh	0.67
14	m	HPFWheel	Alm	1.18167
15	m	Wheel	Veh	0.583333
15	m	Wheel	Alm	0.558333
15	m	HPFWheel	Veh	0.289333
15	m	HPFWheel	Alm	0.475833
16	m	Wheel	Veh	0.5075
16	m	Wheel	Alm	0.507778
16	m	HPFWheel	Veh	0.418333
16	m	HPFWheel	Alm	0.34
17	m	Wheel	Veh	1.33667
17	m	Wheel	Alm	0.653333
17	m	HPFWheel	Veh	1.36083
17	m	HPFWheel	Alm	0.845
18	m	Wheel	Veh	0.663333
18	m	Wheel	Alm	0.187778
18	m	HPFWheel	Veh	1.02222
18	m	HPFWheel	Alm	0.568889
19	m	Wheel	Veh	0.437576
19	m	Wheel	Alm	0.33
19	m	HPFWheel	Veh	0.492424
19	m	HPFWheel	Alm	0.181111
20	m	Wheel	Veh	0.873333
20	m	Wheel	Alm	0.670667
20	m	HPFWheel	Veh	0.642381
20	m	HPFWheel	Alm	0.252222
21	m	Wheel	Veh	0.67
21	m	Wheel	Alm	0.984
21	m	HPFWheel	Veh	0.9
21	m	HPFWheel	Alm	0.36
22	m	Wheel	Veh	0.763889
22	m	Wheel	Alm	0.716667
22	m	HPFWheel	Veh	0.910556
22	m	HPFWheel	Alm	0.51
23	m	Wheel	Veh	0.782381
23	m	Wheel	Alm	0.4325
23	m	HPFWheel	Veh	0.579667
23	m	HPFWheel	Alm	1.126
24	m	Wheel	Veh	0.636667
24	m	Wheel	Alm	0.95
24	m	HPFWheel	Veh	0.570833
24	m	HPFWheel	Alm	0.921667
25	m	Wheel	Veh	0.457778
25	m	Wheel	Alm	0.905
25	m	HPFWheel	Veh	0.399394
25	m	HPFWheel	Alm	0.602222
