# Supplementary material for: Orexin neurons mediate temptation-resistant voluntary exercise
Source: Nat Neurosci. 2024 Aug 6;27(9):1774–82. doi: 10.1038/s41593-024-01696-2 (PMC11374669; doi:10.1038/s41593-024-01696-2)
Supplement: Supplementary file 5 — Statistical source data. [file 41593_2024_1696_MOESM5_ESM.zip › two_choice_data/SourceData_Fig4_twochoice.xlsx]

## Sheet: Sheet1
Mouse	Inj	Volume	MetersWheel
1	Alm	0.6426	15.2734
1	Veh	0.0708	13.6355
2	Alm	0.1356	75.0975
2	Veh	0.1464	69.0168
3	Alm	0.6024	6.53111
3	Veh	0.4344	30.8948
4	Alm	0.453	45.5232
4	Veh	0.1566	102.901
5	Alm	0.3948	62.4857
5	Veh	0.186	66.2733
6	Alm	0.1872	44.2539
6	Veh	0.2208	72.6611
7	Alm	0.1194	112.349
7	Veh	0.003	94.4349
8	Alm	0.2736	55.412
8	Veh	0.2328	71.6272
9	Alm	0.3864	129.813
9	Veh	0.1758	134.666
10	Alm	0.2466	115.748
10	Veh	0.2112	108.132
11	Alm	0.507	30.7924
11	Veh	0.3378	89.4393
12	Alm	0.39	84.628
12	Veh	0.2436	63.3456
13	Alm	0.2664	94.5884
13	Veh	0.2544	75.3534
14	Alm	0.2424	78.1481
14	Veh	0.1938	75.5377
15	Alm	0.2772	53.7639
15	Veh	0.177	44.1106
16	Alm	0.4254	9.23363
16	Veh	0.1884	68.4128
17	Alm	0.3312	75.8243
17	Veh	0.2736	16.2868
18	Alm	0.4182	58.7288
18	Veh	0.1968	84.3925
19	Alm	0.198	55.8113
19	Veh	0.2292	112.247
20	Alm	0.4302	52.4536
20	Veh	0.2736	54.3679
21	Alm	0.4524	2.97892
21	Veh	0.0714	132.813
22	Alm	0.3594	22.8998
22	Veh	0.2568	88.9786
23	Alm	0.3954	12.0283
23	Veh	0.0174	124.204
24	Alm	0.2598	132.454
24	Veh	0.3246	143.08
25	Alm	0.1356	118.911
25	Veh	0.1824	112.175
26	Alm	0.1506	62.3833
26	Veh	0.0678	93.0324
27	Alm	0.2526	87.4431
27	Veh	0.2136	115.881
