# Supplementary material for: Orexin neurons mediate temptation-resistant voluntary exercise
Source: Nat Neurosci. 2024 Aug 6;27(9):1774–82. doi: 10.1038/s41593-024-01696-2 (PMC11374669; doi:10.1038/s41593-024-01696-2)
Supplement: Supplementary file 6 — Statistical source data. [file 41593_2024_1696_MOESM6_ESM.zip]

Archive with 8 entries (8 files):
- LMEM_Photometry.html
- Modeling_Input.xlsx
- README_Photometry.txt
- SourceData_Fig5b.xlsx
- SourceData_Fig5c.hdf5
- SourceData_Fig5d.hdf5
- SourceData_Fig5e.hdf5
- SourceData_Fig5f.hdf5
