# Supplementary material for: Orexin neurons mediate temptation-resistant voluntary exercise
Source: Nat Neurosci. 2024 Aug 6;27(9):1774–82. doi: 10.1038/s41593-024-01696-2 (PMC11374669; doi:10.1038/s41593-024-01696-2)
Supplement: Supplementary file 6 — Statistical source data. [file 41593_2024_1696_MOESM6_ESM.zip › Modeling_Input.xlsx]

## Sheet: Sheet1
Mouse	Disp	Vol	SpeedW	Sig	Ref
1	-0.012214213480018898	2.1850946581792754	-0.9385723882999597	-0.7922452933864325	-0.08852622741227083
1	-0.08174742274883766	2.111534418443963	-0.9388378077823055	-0.9042636585769043	0.03241369388934169
1	-0.15268369275841823	2.254167144887246	-0.9390751534770508	-1.0062440045389542	0.16340030185304902
1	-0.2084146018293714	2.1733282241674092	-0.9392875844303588	-0.9121751529727951	0.19116708991201947
1	-0.2555666739883219	2.1010082379117883	-0.9394775444326574	-0.8830248000728965	0.1263831437624355
1	-0.3032909209344019	2.0363095401474807	-0.9396475964836641	-0.9712726210572631	0.13699625971727789
1	-0.34036769216832097	1.9784287794519924	-0.9397995883273609	-1.0932976228706104	0.21775923368643804
1	-0.37339477482736116	2.1350885057217694	-0.9399356657309529	-1.1661548445236327	0.23272365411873341
1	-0.40716387570870205	2.0667980319729273	-0.9400573188105549	-1.2040166264671157	0.3263444920031534
1	-0.4421791010951864	2.0057044616339206	-0.9401662761008599	-1.2535366558351444	0.2292929129940418
1	-0.4686685973081265	2.1594896942324366	-0.940263670090115	-1.326466326252541	0.2837134409524737
1	-0.4961203211033392	2.088627876043289	-0.9403508120805012	-1.425126839806512	0.5278066902648972
1	-0.5211732261688865	2.2336745906607116	-0.9404287749556209	-1.4865616448074777	0.38016686830563357
1	-0.5456361048562063	2.1549950270661276	-0.9404984527851431	-1.4683907144795187	0.46159283938488926
1	-0.5644248001787286	2.2930477324896352	-0.9405608588480256	-1.5067837889414561	0.5966396254740319
1	-0.5830126278484956	2.6249929217343895	-0.9406167084000037	-1.5331621465724352	0.721252432875804
1	-0.5933950417055218	2.50507552598653	-0.9406667166968121	-1.5621050047949876	0.49026551880197344
1	-0.6057216994691452	2.3977950305047377	-0.9407113009709631	-1.421915313672503	0.3238625253368537
1	-0.616825508341394	2.093379558444336	-0.9407512956874811	-1.3859137097932825	0.5887381821926615
1	-0.6235602371499537	1.8210440222649253	-0.9407870584742332	-1.1951602442496514	0.597446996955921
1	-0.6329899303655425	1.5774078848483684	-0.9408190661683764	-1.0601358665273937	0.307026045608614
1	-0.6314083807221553	1.776327901373623	-0.9408476763977781	-1.1287268885609283	0.5294684382791156
1	-0.6432881228595588	1.7458446547570488	-0.9408731871856614	-1.1981964472754436	0.69816369949971
1	-0.6466860048419428	1.7185737409468225	-0.940896194578472	-1.4044023435770572	0.8553431973890112
1	-0.6502676479440435	1.6941764863428093	-0.9409166389715653	-1.5479948699772959	0.960747075839711
1	-0.6544021241260572	1.8807912428538711	-0.9409349972020981	-1.6885049876774134	0.8613499114172866
1	-0.6582428686188191	2.2561808282570026	-0.9409513884793594	-1.7245101278055404	1.1439157882535167
1	-0.6651784650801343	1.9666889291123648	-0.9409660512219279	-1.7285134105226159	1.0287133520140583
1	-0.6684660784697594	1.7077042376521032	-0.9409791046390924	-1.7392141139927861	1.0419182505224593
1	-0.6733856074275723	2.10133415611762	-0.9409909063587206	-1.71473323084485	1.0782062326345938
1	-0.6777953974636151	2.0366008876584734	-0.941001396776168	-1.8219466116217762	1.2092561918938816
1	-0.6776820890339746	1.9786894901747993	-0.9410108143100127	-1.818910767474674	1.0901408971661377
1	-0.6808408371816835	1.9268810124232283	-0.9410192185648995	-1.6913495761117614	1.1805326155289757
1	-0.6864889733167319	2.0889726293173436	-0.9410267287501174	-1.78490103528678	1.3251003699656982
1	-0.6911898724376584	2.2339828658912464	-0.9410334640749557	-1.8640279994998108	1.1234484190565264
1	-0.6959805361535552	2.1552708773690883	-0.9410394245394145	-1.845653303149134	1.227071338977763
1	-0.6916628352936273	2.0848539482597372	-0.9410449081667165	-1.846615679816097	1.232902123480658
1	-0.6920812002950192	2.2302981066585224	-0.9410496765382834	-1.834355859305562	1.3175781447137331
1	-0.6898096672841846	2.1519747404300777	-0.9410540276773383	-1.8485642300541119	1.4050239227162071
1	-0.6927537791062042	2.0819049487806325	-0.9410577827699472	-1.8621162160880769	1.430405553761371
1	-0.6968852154513365	2.2276597665958033	-0.9410612994439779	-1.9229382633600896	1.3425555199279327
1	-0.6964524857305635	2.3580549439030625	-0.9410643988854964	-1.8235270955441454	1.4462762904386248
1	-0.6971485487717739	2.266268080174008	-0.941067200303792	-1.9341627622099449	1.270622095151168
1	-0.6965494624875467	2.3925946443265316	-0.9410695844895755	-1.957544331106221	1.443928594699022
1	-0.694333182982381	2.297167844058752	-0.9410718494660698	-1.9510136658315202	1.5840218984107224
1	-0.6972331277626522	2.211797301291915	-0.9410737568146965	-1.8369975422257943	1.5969147391420075
1	-0.6987279526479507	2.13542324541525	-0.9410756045586788	-1.6555597704710328	1.7494633065115355
1	-0.6997961870908838	2.067097962552983	-0.9410771542794379	-1.654419010721822	1.6992844374896325
1	-0.6886041633444278	2.2144132300076347	-0.9410785251862634	-1.7389775951636204	1.634670494128639
1	-0.6903313271349015	1.9293227763625322	-0.9410798364884444	-1.7077045058408593	1.5723565781679394
1	-0.6826137773393135	1.6742760446723712	-0.9410809689766916	-1.485519045698468	1.0912923468023266
1	-0.6747127644472323	1.446106597708436	-0.9410819822556495	-1.4983364599265578	0.793045156367922
1	-0.6777530185612088	1.241982022679736	-0.9410828763253184	-1.3146432184300356	1.10764895347929
1	-0.6752676836897112	1.4762498594226572	-0.9410837107903426	-1.2402584660859806	1.365935756605779
1	-0.6676968805294596	1.6858301669342057	-0.9410844260460776	-1.289770030918742	1.2223343768063522
1	-0.6700268260921342	1.6648837829309329	-0.9410850220925234	-1.2856463628194392	1.4721504767810238
1	-0.666763531397561	1.854585225653995	-0.9410856181389694	-1.4202548962484367	1.6312727679355443
1	-0.6761442891998226	2.024295866062866	-0.9410861545807706	-1.5440434871835973	1.6234747230205155
1	-0.6777399055393672	1.9676809888449667	-0.9410865718132827	-1.667986435044232	1.6367625003231634
1	-0.678021775904317	2.1254733226032623	-0.9410869890457948	-1.7827771345318477	1.6222423440593645
1	-0.6792229287050082	1.8497556995849123	-0.9410874658829516	-1.9220862979366322	1.5728941765006086
1	-0.6843799225674436	1.8115344585796178	-0.9410877043015299	-2.0024400417866333	1.7000261787944335
1	-0.6900220982380186	1.9857817278257757	-0.9410880619293974	-2.0174716006993103	1.8082702010881015
1	-0.6921068302922551	2.1416664744846843	-0.9410883003479757	-2.0666273275369202	1.8580739681209906
1	-0.695530759504388	2.072682917908956	-0.9410885983711987	-2.1675733712789986	1.8986014323674867
1	-0.7009547225705897	2.0109692208301033	-0.9410887771851325	-2.2802713760129585	1.9643484365897492
1	-0.6958482138422444	1.95575886749703	-0.9410888963944216	-2.2291743293073916	1.9831510060467947
1	-0.6953521243841185	1.9063668813147423	-0.9410890752083554	-2.0724129522538473	1.7946695521347285
1	-0.7005703918213412	2.0706203587292538	-0.9410892540222892	-2.0370975094881105	1.763555621764299
1	-0.6987480394132263	1.8006833135159512	-0.9410894328362229	-1.9318802444214502	1.6850836875497264
1	-0.6881388298829849	1.5591927049467114	-0.941089552045512	-1.9695814367336872	1.2832626732744705
1	-0.6934652797504008	1.7600321102913152	-0.9410896116501567	-1.8754122241340456	1.52828663898239
1	-0.69585482995781	1.7312660735339254	-0.9410897308594458	-2.039192218186787	1.5215131769052044
1	-0.6939495078842245	1.705531529086085	-0.9410897904640905	-2.2253524229520645	1.5143433058454339
1	-0.6947394482408918	1.890949662718529	-0.941089850068735	-2.2521044180439227	1.6115446459977687
1	-0.6951517335685209	1.8483872961157295	-0.9410899692780242	-2.202036599949195	1.7769835095839726
1	-0.6977855436100523	1.6018695124703588	-0.9410900288826688	-2.3439436204810447	2.119649070972095
1	-0.6933406464382608	1.5897710805787404	-0.941090148091958	-2.374100352400724	2.2571845953904472
1	-0.6969964377184112	1.7873883779550075	-0.941090148091958	-2.4337021116715998	2.0511691854143304
1	-0.7004022471185449	1.7557393836665858	-0.9410902076966026	-2.435833424011235	1.9382275076687143
1	-0.6988223068005656	1.7274258653837162	-0.9410902076966026	-2.4986750188284215	1.6785895778132862
1	-0.7008113137953583	1.910536345530975	-0.9410902076966026	-2.583120527819164	1.5018092807397099
1	-0.7016121618020121	1.6574694417714861	-0.9410903269058917	-2.5978031044280057	1.7841772530664426
1	-0.7047260276522358	1.6395117539417374	-0.9410903269058917	-2.6678131471304427	1.8558020545598182
1	-0.7021305433972687	1.415005608537867	-0.9410903269058917	-2.7050433812708614	1.9837306911342307
1	-0.7037172786447479	1.6310399071480786	-0.9410903865105363	-2.763787742360742	2.0954255343505594
1	-0.6995418540718014	1.4074266393454087	-0.9410903865105363	-2.6673727785138315	1.969958564002276
1	-0.6928353778648458	1.6242597594249983	-0.9410903865105363	-2.5470353984920586	2.084905903984772
1	-0.6928414575386087	2.026682912936889	-0.9410903865105363	-2.5940461712907585	2.220357159601437
1	-0.6916695706184822	2.178257528414356	-0.9410905057198254	-2.563211436370253	2.030645749899856
1	-0.6950503460678273	1.8969773613870327	-0.9410905057198254	-2.500111423037223	1.8790716948378452
1	-0.6993896238091493	2.062220395139003	-0.9410905057198254	-2.565760267306818	1.8036845818004472
1	-0.6924869887163723	1.7931683597135921	-0.9410905057198254	-2.6581092313276717	1.754008575690868
1	-0.6923985950282309	1.7609104443588246	-0.9410905057198254	-2.6320155704478014	1.9205621065530176
1	-0.6942001454153334	1.9404928062837703	-0.9410905057198254	-2.6027481945857383	1.9177924658101606
1	-0.6971327535409193	1.6842686444110917	-0.9410905057198254	-2.4790359542435496	1.7604790207413559
1	-0.6809787027249545	1.4550459833474763	-0.9410905057198254	-2.2132540459052565	1.5054894718981464
1	-0.667960213849897	1.2499795356983379	-0.9410905057198254	-2.070363448329884	1.341927115625826
1	-0.6417303554694207	1.0665231101840986	-0.9410905057198254	-1.9994315569513559	1.3914060420999521
1	-0.6071972720541944	0.9023998689216978	-0.9410905653244701	-1.9293553296493913	0.9536491695137043
1	-0.591306554558667	0.7555722270782224	-0.9410905653244701	-1.6477919806747514	0.9921644517166603
1	-0.5901301972901855	0.6242175937798738	-0.9410905653244701	-1.2985880650414792	1.2298477936307617
1	-0.5895793907681932	0.715146090997921	-0.9410905653244701	-1.2603974404180025	1.5404977541118023
1	-0.5781116359351951	1.0049330331416206	-0.9410905653244701	-1.3565373324064613	1.6380742192592421
1	-0.5709053747821402	1.0557409873008188	-0.9410905653244701	-1.4438456404947437	1.889407099239031
1	-0.57318024565308	1.3096353227598978	-0.9410905653244701	-1.57279584992557	2.141558447443613
1	-0.5902234785591951	1.5367738477618595	-0.9410905653244701	-1.780576558674956	2.1690368367786053
1	-0.6001176707712004	1.5315353146100374	-0.9410905653244701	-1.9299986945065264	2.088869097053748
1	-0.6138296000831001	1.526848839692015	-0.9410905653244701	-2.167356217617405	1.9391684214872367
1	-0.622169243555783	1.7310967963385042	-0.9410905653244701	-2.2281361103216324	1.9529629374666106
1	-0.635169672223486	1.9138207999593155	-0.9410905653244701	-2.222262843218984	1.9001978068587397
1	-0.6422603003657558	2.077288926554507	-0.9410905653244701	-2.2703731266311538	2.0009423394670476
1	-0.6415483228844013	2.2235303567018674	-0.9410905653244701	-2.3678972784797567	1.8101207202162193
1	-0.6469613186959717	1.9374791953681034	-0.9410905653244701	-2.359253385864763	1.7483141306667234
1	-0.6512053482150078	1.8900133929348402	-0.9410905653244701	-2.4675865874226215	1.85735645679041
1	-0.6483529083365899	1.639109064951503	-0.9410905653244701	-2.427124383740131	1.800668197099007
1	-0.6467006675845475	1.4146455964743658	-0.9410905653244701	-2.3139866276901166	1.6889557783865359
1	-0.6215592496215693	1.2138364702900695	-0.9410905653244701	-2.33126004486016	1.286567426778582
1	-0.6218092911062308	1.0341890200913915	-0.9410905653244701	-2.3734060743831726	0.998780199371317
1	-0.6127278082251815	0.8734730784333041	-0.9410905653244701	-2.396018267225306	0.5449044673443987
1	-0.6081696622283942	0.7296938566189202	-0.9410905653244701	-2.1793906447016975	0.7711987115466465
1	-0.6216230265914353	0.6010663147015943	-0.9410905653244701	-1.9727884759159802	0.906136206666824
1	-0.6231433622646801	0.6944346089056184	-0.9410905653244701	-1.8813402362075764	0.930620545008943
1	-0.6177993290270675	0.9864042135912643	-0.9410905653244701	-1.6515042095342929	1.856019860478284
1	-0.6164403431271192	1.2476054826372025	-0.9410905653244701	-1.6788039044406562	1.8062470684605398
1	-0.6207770578687174	1.6897211582430414	-0.9410905653244701	-1.7857863990586236	1.9393911543642077
1	-0.628779696680071	1.8768053609481656	-0.9410905653244701	-1.9847858860632088	1.785134436744964
1	-0.6332327596881911	1.627293039873936	-0.9410905653244701	-2.1277026912339614	1.6259473105695694
1	-0.6445640198847471	1.8209560458070233	-0.9410905653244701	-2.150370684783919	1.5157877124560963
1	-0.6540757886961355	1.9942104208555314	-0.9410905653244701	-2.1479809353954136	1.6275961995455888
1	-0.6538151375847112	2.149206939075649	-0.9410905653244701	-2.0676435601949206	1.5236588414435568
1	-0.659232782558571	2.2878695192398437	-0.9410905653244701	-2.1326515160404518	1.7214220011376575
1	-0.6618026964209469	2.4119196627418305	-0.9410905653244701	-2.3497915058757743	1.561631611262747
1	-0.6632665864956281	2.5228970768041865	-0.9410905653244701	-2.391903764548757	1.635472095025229
1	-0.6634371749888585	2.205298010662083	-0.9410905653244701	-2.4323001366487427	1.658795491950567
1	-0.6628191344276056	2.1296089313804107	-0.9410905653244701	-2.333426711909035	1.4717551425968756
1	-0.6604239813835915	1.8534554791884974	-0.9410905653244701	-2.196915908930681	1.5203967085467625
1	-0.6603426210435287	2.023284971262041	-0.9410905653244701	-2.2358875611584144	1.4880082307098337
1	-0.6636447779664689	1.7583362388954973	-0.9410905653244701	-2.1886720391699295	1.6831049455661355
1	-0.659971343711477	1.5213082301928709	-0.9410905653244701	-2.290170730174118	1.6756448628925
1	-0.6648214332581742	1.309258740604732	-0.9410905653244701	-2.2125563995652797	1.7225941543744958
1	-0.6535093061525781	1.1195553905329894	-0.9410905653244701	-2.197278359699081	1.3562984570431633
1	-0.6274992697018829	0.9498436176358391	-0.9410905653244701	-2.1736202296588987	0.9396205420705133
1	-0.5787882082575773	0.7980162188535195	-0.9410905653244701	-2.1445778141805345	0.5125737069234875
1	-0.5291245453811236	0.6621887932940445	-0.9410905653244701	-1.7357229176732758	0.8402210946303396
1	-0.538115071574308	0.5406750659096465	-0.9410905653244701	-1.671711632607208	0.7401619505096597
1	-0.5253169410708342	0.4319668007309815	-0.9410905653244701	-1.6965688568358608	0.7347956121331561
1	-0.5060303681508439	0.33471436975244345	-0.9410905653244701	-1.6767097374891062	0.5708924304556231
1	-0.4893044405709734	0.2477106596776698	-0.9410905653244701	-1.3591876952048227	1.517931579540556
1	-0.4979473524760658	0.5867569676656953	-0.9410905653244701	-1.494906532745883	1.7198207205876728
1	-0.48506756360930553	0.890073806885955	-0.9410905653244701	-1.5293658626462427	1.773182213629793
1	-0.4971423917489253	1.1614264624482906	-0.9410905653244701	-1.7112233972550783	1.54989068092011
1	-0.5068703764090883	0.9873020979827517	-0.9410905653244701	-1.7858203121115213	1.484861513998446
1	-0.5243310206422795	1.2484085956411126	-0.9410905653244701	-1.8587238558758192	1.6408376200889163
1	-0.5406852834599077	1.2735587761368725	-0.9410905653244701	-2.0481513661974646	1.7223897157551116
1	-0.558422612453957	1.5044990046875497	-0.9410905653244701	-2.1118389439719345	1.9594374117256483
1	-0.5783242457029634	1.7111021793269516	-0.9410905653244701	-2.2063649459201606	1.8107790927643823
1	-0.5901297204530276	1.8959332071935864	-0.9410905653244701	-2.2397129897764	1.5701903372393753
1	-0.6028445236631625	1.8528456044478112	-0.9410905653244701	-2.288751327488833	1.5451767106667817
1	-0.6130453817723273	1.8142988028645624	-0.9410905653244701	-2.2761985463792156	1.1617340932681421
1	-0.6195126645399629	1.9882547245997277	-0.9410905653244701	-2.20020855729828	1.0107845570166116
1	-0.6202974192925383	1.9354383322796456	-0.9410905653244701	-2.180765403237505	1.0301813953348915
1	-0.6250029675757541	1.679746797526081	-0.9410905653244701	-2.269061415293926	1.131542257920434
1	-0.629809128499282	1.4510008544233735	-0.9410905653244701	-2.285491905657218	1.2244097937123557
1	-0.635165380689065	1.4548011274605783	-0.9410905653244701	-2.314522494321244	1.2877159548944885
1	-0.6330983512143147	1.6666417623681695	-0.9410905653244701	-2.39104221685655	1.3371782466853668
1	-0.6387237183750745	1.8561579538506086	-0.9410905653244701	-2.4917237185029273	1.5818072685821507
1	-0.6408054105924296	1.6088213215747111	-0.9410905653244701	-2.5802799359997177	1.6858026486097109
1	-0.6473770610929954	1.5959903485803724	-0.9410905653244701	-2.62301745967766	1.6116076349315194
1	-0.6515951625915719	1.3760707807073678	-0.9410905653244701	-2.4879633376946795	1.8092906940224163
1	-0.6305651538130953	1.1793265721897377	-0.9410905653244701	-2.3386009307796503	1.47570718406233
1	-0.6040192716062363	1.003316078297471	-0.9410905653244701	-2.444912082678754	0.9725909537939788
1	-0.5737219922690725	0.845853537047015	-0.9410905653244701	-2.4629288644331195	0.6846280654706927
1	-0.5469380491111436	0.7049849293195346	-0.9410905653244701	-2.3708424633220058	0.6422200360448315
1	-0.4975402527525286	0.5789612163747345	-0.9410905653244701	-2.0882472634175406	0.8411373326893496
1	-0.4043716365214661	0.46621828288738787	-0.9410905653244701	-1.7951749749636183	1.0191983916245138
1	-0.27726580450858884	0.3653563733443712	-0.9410905653244701	-1.5152920693018057	1.1899503166396894
1	-0.17225685971145355	0.2751235219530002	-0.9410905653244701	-1.4147556905724328	1.3414916370892829
1	-0.06461020821913732	0.19439957859582765	-0.9410905653244701	-1.3416402749398215	1.1475463165735644
1	0.05787306380244615	0.12218249231141975	-0.9410905653244701	-1.178324318050729	1.3335775824086031
1	0.21068475858806718	0.057575827846251565	-0.9410905653244701	-1.1669176184883772	1.0379432586668316
1	0.3470879615052225	-0.00022242725676250552	-0.9410905653244701	-1.0439247373084957	1.0380531479397714
1	0.45816568731645924	-0.05192983201557151	-0.9410905653244701	-1.0516935234627076	0.5248317647891335
1	0.6379794596332863	-0.09818820077749847	-0.9410905653244701	-0.7462518151266777	0.6528620693451763
1	0.8770794388701944	-0.13957175138975447	-0.9410905653244701	-0.44308319322260026	1.0330137834827893
1	1.1439130420695873	-0.1765942386503266	-0.9410905653244701	-0.30060429751521356	0.7434061035789757
1	1.3191288822892668	-0.20971519948083397	-0.9410905653244701	-0.07733384753242278	1.095026178965319
1	1.3243579977718312	-0.23934580163244348	-0.9410905653244701	-0.09633100852948384	0.7841294339706852
1	1.2292553300284212	-0.26585388027848006	-0.9410905653244701	-0.1067410969225684	0.5079479544218896
1	1.071543943455813	-0.2895684828687052	-0.9410905653244701	-0.047094348231227004	0.6076245865660065
1	0.9358213659768817	-0.31078398184990974	-0.9410905653244701	0.0010881135998341343	0.6200763381126642
1	0.81677610849004	-0.3297637403516601	-0.9410905653244701	0.020617722337050125	0.5296889994780306
1	0.7655322668770281	-0.3467434053430047	-0.9410905653244701	0.06545711692588219	0.6302699555594176
1	0.7964953897005218	-0.3619336792485258	-0.9410905653244701	0.1450505196310371	0.47363488019842165
1	0.9620753642384755	-0.3755231809713609	-0.9410905653244701	0.45877863100200683	0.8845131393656717
1	1.125787508024382	-0.38768059166046837	-0.9410905653244701	0.4865891078049645	0.8729543602643713
1	1.2553594226085074	-0.39855683028021666	-0.9410905653244701	0.41039477668085184	0.6351454824089056
1	1.3101104611223466	-0.40828693115674186	-0.9410905653244701	0.4163894699432604	0.5871599423042914
1	1.3874172085059333	-0.41699159369875105	-0.9410905653244701	0.582538397557978	0.600276105303869
1	1.5946369282508168	-0.4247790003392333	-0.9410905653244701	0.6215155266861084	0.8592882817537638
1	1.7455937972728135	-0.4317457404074776	-0.9410905653244701	0.6815986525057723	0.8340058837575962
1	1.7818912377768281	-0.43797830024522877	-0.9410905653244701	0.6293056761180748	0.48800109233830896
1	1.6010056845407064	-0.443554046683352	-0.9410905653244701	0.6658664603165254	0.4299408216539598
1	1.3776949756939871	-0.4485422403208189	-0.9410905653244701	0.6965092192144806	0.8712127853085158
1	1.2305266971006097	-0.45300475078046293	-0.9410905653244701	0.8178362790660406	0.8779631886101931
1	1.1781499500051276	-0.45699698058099675	-0.9410905653244701	0.7277454059066177	0.6648552258221074
1	1.1541205758989623	-0.4605685505904444	-0.9410905653244701	0.6482219110103111	0.3446146894369217
1	1.0756056423666058	-0.4637636874563419	-0.9410905653244701	0.40310510663313737	-0.3403845177054582
1	0.9296541925954847	-0.4666221176754316	-0.9410905653244701	0.3660078858705964	-0.003787393303581623
1	0.7718954203303124	-0.46917933581457033	-0.9410905653244701	0.3267836789653074	-0.38884119685539387
1	0.6343959091825541	-0.47146708134789955	-0.9410905653244701	0.352014091357166	-0.005814538546522812
1	0.5026701807609446	-0.473513696284723	-0.9410905653244701	0.093614387484781	-0.346847764529402
1	0.3846824884856284	-0.47534469141364644	-0.9410905653244701	0.3178815388879688	0.10552874608751474
1	0.27227537048055406	-0.47698271650025437	-0.9410905653244701	0.3695260416581102	0.2083154166119414
1	0.17447557766174338	-0.47844809672892663	-0.9410905653244701	0.2628526844912502	0.09480519539751267
1	0.08689349616539609	-0.47975907112142335	-0.9410905653244701	-0.09271955639302709	-0.891067942812593
1	0.020360925342224535	-0.4809318819438545	-0.9410905653244701	0.11779757830687047	-0.9911740199417969
1	-0.03569161784229701	-0.4819811025322343	-0.9410905653244701	0.07697858283052077	-0.8268605588936985
1	-0.061496998020005716	-0.482919786304097	-0.9410905653244701	0.1253326509253843	-0.8094388773648158
1	-0.07424672210137451	-0.48375949656082	-0.9410905653244701	0.17035646728182324	-0.8656320493788905
1	-0.09083226584173397	-0.4845107535224708	-0.9410905653244701	0.12452942454438554	-0.9801200712811613
1	-0.11469996234905666	-0.4851828257115452	-0.9410905653244701	0.12802317436038335	-0.9424533501004002
1	-0.1678803439683338	-0.48578408758084485	-0.9410905653244701	-0.02959435992520238	-1.3112046673894104
1	-0.21738879634989858	-0.48632198971115403	-0.9410905653244701	-0.2025814739152675	-1.15629661761039
1	-0.2545246953913944	-0.4868031780205326	-0.9410905653244701	-0.21051588109434827	-1.2119535931862895
1	-0.2937372798600875	-0.4872336725782542	-0.9410905653244701	-0.22252491402294838	-0.761640429455319
1	-0.32406588143805926	-0.48761880800016044	-0.9410905653244701	-0.6776368760691872	-1.5772568869883645
1	-0.3597316319171768	-0.48796335265795343	-0.9410905653244701	-0.18389235530517353	-0.27213116586213787
1	-0.3955598646578407	-0.4882715980861649	-0.9410905653244701	-0.27979446916500156	-0.341646077018692
1	-0.42772786557232145	-0.4885473291798333	-0.9410905653244701	-0.6312987106531713	-1.0898972116566987
1	-0.46011017498694534	-0.4887940030084426	-0.9410905653244701	-0.7550815926900374	-1.3111102967707
1	-0.48797171051703064	-0.4890147190135991	-0.9410905653244701	-0.2515859150969659	-0.21516316086622378
1	-0.5102145546065664	-0.4892121594043852	-0.9410905653244701	-0.22948873100469566	-0.1561642533152055
1	-0.5103586190328898	-0.4893887679712982	-0.9410905653244701	-0.7066336418201363	-1.253231368484528
1	-0.5080301039816889	-0.48954680969089653	-0.9410905653244701	-0.6409158084061651	-1.2625253049592056
1	-0.5074505084162899	-0.48968819191186097	-0.9410905653244701	-0.6133446573023821	-1.2149717359906078
1	-0.5308453910792555	-0.48981467297125664	-0.9410905653244701	-0.260676468395965	-0.5684150755116533
1	-0.5439336769932973	-0.48992777278756355	-0.9410905653244701	-0.32995415088848584	-0.9161141982604647
1	-0.5406563752072114	-0.49002901127926174	-0.9410905653244701	-0.5178626224831113	-1.2565512435048545
1	-0.5232463353173997	-0.49011955073695357	-0.9410905653244701	-0.689662592542682	-1.780379860661513
1	-0.5291371219611626	-0.49020055345124136	-0.9410905653244701	-0.6826937122774226	-1.6906645599690326
1	-0.5441173785083693	-0.49027303270111183	-0.9410905653244701	-0.7945982905799868	-1.778584929733317
1	-0.5332271926828492	-0.49033785275393593	-0.9410905653244701	-0.603860983884028	-1.6244104379724675
1	-0.5108659737688706	-0.4903958778770847	-0.9410905653244701	-0.3882282760878238	-1.4229288351114504
1	-0.49573283130791973	-0.49044776372166715	-0.9410905653244701	-0.4327382864675853	-1.3330883918545195
1	-0.5061572068348391	-0.4904941957411154	-0.9410905653244701	-0.4520245744046949	-1.6550487446221676
1	-0.5240942113887491	-0.490535710377246	-0.9410905653244701	0.00847666642156192	-1.251518599417145
1	-0.5445177429070515	-0.4905728738741985	-0.9410905653244701	-0.022740503483492727	-1.2781939904351514
1	-0.5510456435983822	-0.49060610346449685	-0.9410905653244701	0.3502848722011536	-0.8009111089566723
1	-0.5676878564547231	-0.4906358461829881	-0.9410905653244701	0.3872165063977619	-0.740731880192777
1	-0.5817952029797918	-0.4906624298552268	-0.9410905653244701	0.3631271317996637	-0.7128271278870443
1	-0.5934584014428747	-0.49068624191141363	-0.9410905653244701	0.29799971730587554	-0.8774330535902573
1	-0.6076204054271651	-0.49070755057245696	-0.9410905653244701	0.18895589760658243	-0.8086259222129364
1	-0.5913242571381532	-0.4907265644546187	-0.9410905653244701	0.0696299391655453	-0.871613865853084
1	-0.4817630523028983	-0.4907436113834534	-0.9410905653244701	-0.08849821661027595	-0.8681985384341511
1	-0.2571749861171949	-0.49075884037057665	-0.9410905653244701	0.5194612386488141	-0.5215462137718476
1	0.04878821698425952	-0.4907725196368968	-0.9410905653244701	0.5660432944215594	-0.29262512396325535
1	0.3989240348683172	-0.49078470878706004	-0.9410905653244701	0.6828227544870048	-0.40892217049905627
1	0.657269310808737	-0.4907956164373284	-0.9410905653244701	0.816181647025868	-0.0844333799861424
1	0.8547037360275452	-0.49080539159931746	-0.9410905653244701	0.7312675626637285	-0.21211673681244914
1	0.942566287179691	-0.49081412367999677	-0.9410905653244701	0.6040537409921589	-0.20388042486830318
1	1.0411224480390224	-0.4908219020863357	-0.9410905653244701	0.8262845222313382	-0.15340956125605654
1	1.0566852207792201	-0.49082893543459616	-0.9410905653244701	0.8546494667426453	-0.2155024129225466
1	1.0000181313557432	-0.4908351641201319	-0.9410905653244701	0.8638950017351956	0.027663507518140708
1	0.8710768935175542	-0.4908407669568817	-0.9410905653244701	0.9495848923120818	0.03192912696308025
1	0.7474967358453718	-0.49084577374716887	-0.9410905653244701	0.6865615060138608	-0.27208692476516405
1	0.6541106222656728	-0.4908502440956395	-0.9410905653244701	0.7364989368219765	-0.3340403574381253
1	0.6206383227127877	-0.490854267409263	-0.9410905653244701	0.6629936458345539	-0.6778728976474224
1	0.6394448398240858	-0.49085784368803953	-0.9410905653244701	1.0757097444763188	-0.11945864960411177
1	0.7158419607243781	-0.4908610623389384	-0.9410905653244701	1.0386208173157534	-0.4198056018736177
1	0.7936226842428942	-0.49086389355963644	-0.9410905653244701	1.1129890807265612	-0.441431653286298
1	0.8011764404747517	-0.4908664863617494	-0.9410905653244701	1.0544385776221388	-0.6833546683406768
1	0.7259903071415317	-0.49086878114063104	-0.9410905653244701	1.0816576966773315	-0.7249377896934945
1	0.747441005502545	-0.4908708375009275	-0.9410905653244701	1.22424085733168	-0.39625356327833494
1	1.0874091501633938	-0.490872685244962	-0.9410905653244701	1.4938400618933816	-0.28142669211336996
1	1.6471972576520815	-0.4908743243727346	-0.9410905653244701	1.5751288559722312	-0.176940147517294
1	2.1689596283580306	-0.49087578468656834	-0.9410905653244701	1.5844964672938435	-0.08506770156623156
1	2.356648455744157	-0.49087709598878637	-0.9410905653244701	1.4156762503106715	-0.065952596584224
1	2.2634422885869117	-0.49087825827938875	-0.9410905653244701	1.2413383075374549	-0.323859212067484
1	2.0821917165064354	-0.4908793311630217	-0.9410905653244701	1.052681810082721	-0.5082873114589931
1	1.9131708254325992	-0.4908802848373621	-0.9410905653244701	1.1687790169694936	-0.279858981084335
1	1.7370339742424812	-0.49088111930240996	-0.9410905653244701	1.2010992830125133	-0.34287407286545457
1	1.5283396355868641	-0.49088186436048836	-0.9410905653244701	1.2694633303086795	-0.3604907852097567
1	1.29208625497319	-0.49088254981392054	-0.9410905653244701	1.1726802270103456	-0.475621841366259
1	1.0778197164999164	-0.4908831458603833	-0.9410905653244701	0.853257855059435	-0.5359176676665954
1	0.8902031895478533	-0.49088368230219975	-0.9410905653244701	0.780922073874004	-0.8226641333610493
1	0.7311338899589019	-0.49088415913937	-0.9410905653244701	0.8339213335968094	-0.5901806521000211
1	0.5877614139561563	-0.49088460617421703	-0.9410905653244701	0.6372455922863366	-0.6235728585369938
1	0.4531749606105108	-0.49088499360441784	-0.9410905653244701	0.47776659975651875	-0.6125526022852958
1	0.33719746478119067	-0.4908853214299723	-0.9410905653244701	0.36584108596208403	-0.7935110003670957
1	0.24343341305039096	-0.49088564925552686	-0.9038794453134686	0.38898424185626906	-0.8146201326568032
1	0.2227254779697376	-0.4908859174764351	-0.8705897148698439	0.5834535443388812	-0.08022754460158954
1	0.2093650819513213	-0.4908861558950202	-0.8035970149816732	0.5299819225329757	-0.10385959858918009
1	0.21921665684234143	-0.4908863943136053	-0.6692417683856696	0.501406303296747	0.005263303627436918
1	0.19429242330361485	-0.49088657312754413	-0.5118340678677875	0.4106183771616914	-0.1310575850578721
1	0.14328241071189662	-0.49088675194148296	-0.3710143697407816	0.5502894388253599	-0.08842496295105348
1	0.0693024593212673	-0.4908869009530986	-0.24503454428472204	0.6587265756154475	0.18498847740614077
1	-0.009404384403328251	-0.49088707976703744	-0.13233072953841912	0.5695579100082675	0.09013551876753587
1	-0.0776868488757141	-0.49088719897633	-0.031503818228902365	0.5405135440820216	0.03458289994023462
1	-0.13315730055033836	-0.4908872883832994	0.02148659021786455	0.49969390241365685	-0.16162206004508814
1	-0.18676291660631314	-0.490887407592592	0.03168159028279214	0.6163648182052474	-0.21340922875329407
1	-0.2286329145558526	-0.49088749699956136	0.003591087770473694	0.7747656590710559	0.123522925778818
1	-0.26791911076079294	-0.4908875864065308	-0.021539177076787413	0.7161293455847421	-0.14142787353946398
1	-0.2825502927061116	-0.49088764601117707	-0.006810003269355208	0.7979965085793952	0.05784362548829689
1	-0.3018995101077179	-0.49088770561582334	0.0063669021459209435	0.7651591457131037	-0.2511622597606125
1	-0.3299433166414016	-0.4908877950227928	0.055366360076771606	0.7369035318510078	-0.22718769551825754
1	-0.363617765346904	-0.4908878248251159	0.13641338067313513	0.6964113819073062	-0.275032780806602
1	-0.3474955136089052	-0.49088788442976217	0.20891943567979496	0.6789731914488011	-0.4210206253413916
1	-0.3562385017125069	-0.49088791423208533	0.2737845924829172	0.6722166045187611	-0.4460915661693933
1	-0.36785309258780874	-0.49088794403440844	0.3690253639523236	0.6788146321040978	-0.22400446836676052
1	-0.39698742570155615	-0.4908879738367316	0.4542293987266968	0.6633406548093043	-0.303108153851005
1	-0.40006794275305085	-0.4908880036390547	0.4560322306091966	0.8173539424961179	0.006483496369459681
1	-0.36864824835089033	-0.4908880334413779	0.3832226836534611	0.8334692526800882	-0.04514758671632837
1	-0.34238277619518515	-0.490888063243701	0.24366386217804803	1.0700183807480217	-0.1068015465634119
1	-0.342064606601592	-0.490888063243701	0.19323416053234943	1.1919727504585722	0.05869977491566788
1	-0.3495367938771302	-0.49088809304602415	0.14811897291079776	1.155334394876726	-0.14766698754526117
1	-0.30204625674305446	-0.49088815265067043	0.10775800075311438	1.0028534792018917	-0.4326111985034653
1	-0.17563961701523612	-0.49088815265067043	0.07165040113199611	1.144190305047663	-0.3863162124391081
1	0.2667644442376847	-0.49088815265067043	0.002136751672019176	1.0767316004296874	-0.3585747273834461
1	0.859851014332889	-0.49088818245299354	-0.060051399423897284	1.1250698858337376	-0.25027962363538514
1	1.604254733725188	-0.49088818245299354	-0.1156859760753154	1.1612775397559634	-0.306932939398047
1	2.220698128917695	-0.49088818245299354	-0.2026688295110005	1.1355204860597112	-0.2555965383809984
1	2.9016237361326973	-0.4908882122553167	-0.24327415090916815	1.2457557755014936	-0.16394249403094804
1	3.3234961132394445	-0.4908882122553167	-0.316811515278794	1.183960253668043	-0.2931665295377429
1	3.5260331728846905	-0.4908882122553167	-0.3825993072766391	1.1290827758356625	-0.5119155333950424
1	3.5289201834570543	-0.4908882122553167	-0.44145430424863985	1.139636134617109	-0.8007592410496499
1	3.662657509033811	-0.4908882420576398	-0.4941070207188541	1.0591531871651652	-0.9828217235674506
1	3.8532400227125114	-0.4908882420576398	-0.541211111022145	0.7815508774696585	-1.799220182883402
1	3.9189252948843296	-0.4908882420576398	-0.583351237117266	0.4763074143023054	-2.9736694500553296
1	3.735383758678835	-0.4908882420576398	-0.6210505191674347	0.6222326632830207	-2.451974269636014
1	3.366751442341905	-0.4908882420576398	-0.6547770324465927	0.10764048682188006	-3.12170912529406
1	2.962799082465318	-0.4908882420576398	-0.6849493803736741	-0.23511724065930437	-3.795401084001257
1	2.6156427964634137	-0.4908882420576398	-0.711942058930619	0.23647600889420795	-3.1903815761872147
1	2.304377804916302	-0.4908882420576398	-0.7360901654292953	0.4151893622793144	-2.9962976338025182
1	2.000527869592751	-0.4908882420576398	-0.75769357083662	0.802556323410171	-1.94665933422081
1	1.8472957720719463	-0.4908882420576398	-0.7770203768439454	1.0202154793337193	-1.0970379467035334
1	1.9076264013793889	-0.490888271859963	-0.7943104325410895	1.2989529640878614	-0.6791896209785112
1	2.056920062394712	-0.490888271859963	-0.8097784338578543	1.552217470244798	-0.3599216907898709
1	2.2063901531584493	-0.490888271859963	-0.8236163077498101	1.5102286137537067	-0.2577079753576244
1	2.3223352538633564	-0.490888271859963	-0.8359960732212348	1.379072143342668	-0.5281099541330643
1	2.411553155032122	-0.490888271859963	-0.8470710930226507	1.522465533851654	-0.22539627671273135
1	2.441150199002944	-0.490888271859963	-0.8569790538830537	1.529033137956478	-0.48907637209704563
1	2.516368399635031	-0.490888271859963	-0.8658429201842268	1.5689400849238009	-0.4686145262095484
1	2.5921564206707806	-0.490888271859963	-0.8737726624954328	1.6578237599242762	-0.22556116084822989
1	2.705065737610066	-0.490888271859963	-0.8808668072941741	1.559562147209691	-0.2574076973651937
1	2.7884843452647363	-0.490888271859963	-0.8872133310358611	1.6129350643881195	-0.2893874529626542
1	3.2355761628144193	-0.490888271859963	-0.8928910310606376	1.5963882072292974	-0.31765254415377636
1	3.652700195503032	-0.490888271859963	-0.8979703600584055	1.65903797175299	-0.39471402062853345
1	3.9427566623606864	-0.490888271859963	-0.902514498952427	1.62308453257276	-0.3978288306326785
1	3.758356819271014	-0.490888271859963	-0.9065797145271922	1.6811249295382042	-0.24545978371898342
1	3.491253385844908	-0.490888271859963	-0.9102165515213108	1.3375302374286	-0.7456488228889973
1	3.1656122308249746	-0.490888271859963	-0.9134700710460906	1.204853053434694	-1.178831748040311
1	2.824256192011481	-0.490888271859963	-0.9163808042598508	1.096684863670588	-1.1176537808772369
1	2.478276740115216	-0.490888271859963	-0.9189847523679218	1.0251374269480753	-1.2622250152049244
1	2.1909287083143005	-0.490888271859963	-0.9213143402969589	1.2625474501482254	-0.6630854582411757
1	1.9549853910625354	-0.490888271859963	-0.9233983570902978	1.0180125115567356	-1.1715970596029102
1	1.703032147025774	-0.490888271859963	-0.9252628499776229	0.7752193835150346	-1.330409560896528
1	1.4770043008441847	-0.490888271859963	-0.9269307667471001	0.8660327709315462	-1.2772919037662163
1	1.327678214902126	-0.490888271859963	-0.9284230286289794	0.7879794286828523	-1.586009680754892
1	1.2340265626301345	-0.490888271859963	-0.9297579342491492	1.09222545580476	-0.9720896263155696
1	1.1965715999253745	-0.490888271859963	-0.9309521729080938	1.1260757630637657	-1.051949523400792
1	1.2217476481869436	-0.490888271859963	-0.9320205861623153	1.4315805439818798	-0.5798097060438374
1	1.2812376135850498	-0.490888271859963	-0.9329764062429119	1.4459590588038855	-0.7075739561898768
1	1.4000983350917933	-0.490888271859963	-0.933831434869512	1.5494763510781948	-0.48969377655293383
1	1.5192984454456553	-0.490888271859963	-0.9345964604827858	1.3349234209915326	-0.6128593308965944
1	1.6330803743838551	-0.490888271859963	-0.9352808410119334	1.4289195830760837	-0.2979594568013557
1	1.6253193728022555	-0.490888271859963	-0.9358930403164862	1.390161044222587	-0.08346087998815949
1	1.5463057868120493	-0.490888271859963	-0.9364408070002405	0.8661622428488429	-0.65626046913933
1	1.4299327247579483	-0.490888271859963	-0.93693081678339	1.2684711157333346	-0.3768451442481717
1	1.334388625015634	-0.490888271859963	-0.9373691493396825	1.1855132846095	-0.17341609637179958
1	1.2213233823257228	-0.490888271859963	-0.9377612882964202	0.9915091959315092	-0.5147088895596571
1	1.074157845546003	-0.490888271859963	-0.9381121212344591	0.8342753061812744	-0.6853013742305338
1	0.9510910030742747	-0.490888271859963	-0.9384260588974987	0.9520869796396904	-0.47281204718401276
1	0.9319028374227413	-0.490888271859963	-0.9387068563781479	1.1619088509503952	-0.5654972601629012
1	1.052569877688166	-0.490888271859963	-0.938958089955082	1.3957714948403743	-0.43152871947292015
1	1.3865091913480467	-0.490888271859963	-0.9391827994651749	1.3744900041215735	-0.44334127531671
1	1.9646608938330097	-0.490888271859963	-0.9393837863267221	1.3927466442669743	-0.4823816272043867
1	2.619660387937103	-0.490888271859963	-0.9395636731440856	1.338244168866477	-0.3337480598104108
1	3.0330200296828584	-0.490888271859963	-0.9397245460798259	1.2125719139729503	-0.6555577349023198
1	3.0700914961033963	-0.490888271859963	-0.9398684912965034	1.275003410426334	-0.3698914054312975
1	2.8465979202066314	-0.490888271859963	-0.9027861769224544	1.4753319455002634	-0.6329777585365979
1	2.6109879121282225	-0.490888271859963	-0.8696116026521717	1.5517463543637997	-0.2517389706692112
1	2.3697621928415002	-0.490888271859963	-0.8027220187991365	1.4812631700086916	-0.729660301813503
1	2.1276424038837596	-0.490888271859963	-0.705670160203955	1.586624967283666	-0.41438910600793366
1	1.8947219957943533	-0.490888271859963	-0.6560569825844533	1.6341828010828185	-0.4772753413323282
1	1.6959879509017524	-0.490888271859963	-0.648883325189833	1.6164279944028752	-0.5426563964030093
1	1.454424154070096	-0.490888271859963	-0.6424655142932201	1.5842347401357795	-0.34719001656391146
1	1.2851486319539538	-0.490888271859963	-0.6367241565080246	1.3677957706718273	-0.40049166831326694
1	1.1628526563525778	-0.490888271859963	-0.631587785865387	1.5221085402342798	-0.43005252190438786
1	1.0235223885417968	-0.490888271859963	-0.6269926850002436	1.5464906211765148	-0.4940600640557414
1	0.8415304538901119	-0.490888271859963	-0.5484596318503665	1.5315386201911423	-0.43524354328711357
1	0.7615872738606255	-0.490888271859963	-0.47820244518281196	2.0647671215035106	-0.11816344388257388
1	0.6733029602423378	-0.490888271859963	-0.5269825882895662	2.2144556012071597	0.01166719119335694
1	0.5831409811056215	-0.490888271859963	-0.5334110088129156	1.643787771925007	-0.7539709287564145
1	0.48189322350168856	-0.490888271859963	-0.5019509025395327	1.7538607183208623	-0.48004801929339097
1	0.3825069487551388	-0.490888271859963	-0.5482283658293691	1.7427003694969718	-0.27720634797365473
1	0.3091544927125333	-0.490888271859963	-0.5524178570880981	1.7622571562013019	-0.06507740048985601
1	0.2071614386308393	-0.490888271859963	-0.51895473673337	1.3795885873865046	-0.3234634111407923
1	0.11786135010756557	-0.490888271859963	-0.4890180059663408	0.7282608065831853	-1.6265195299627757
1	0.07637215133207413	-0.490888271859963	-0.46223611923497776	1.8049122680300942	-0.07029449772609007
1	0.03479671953681294	-0.490888271859963	-0.5126988120514553	1.8427513229974075	-0.04295417422294637
1	-0.025169790583881725	-0.490888271859963	-0.44621021844487885	1.6633802624846212	-0.4960427344931783
1	-0.07540762686570866	-0.490888271859963	-0.3867283296234346	1.4447023861970065	-0.8400134668649668
1	-0.08761456870038264	-0.490888271859963	-0.370725913063303	1.1808209090045265	-0.9869610717259925
1	-0.09933477155557349	-0.490888271859963	-0.393621010723472	1.2533474877209934	-0.6707686754719021
1	-0.14418483037848812	-0.490888271859963	-0.3768922221620812	1.2881215843992062	-0.4388867223737229
1	-0.18670098738043392	-0.490888271859963	-0.36192636017363927	1.073751127587978	-0.7232493214792087
1	-0.19598227993179482	-0.490888271859963	-0.34853763708096863	1.1363260841717782	-0.2998444387720568
1	-0.19294265166658803	-0.490888271859963	-0.41098211515696365	1.1526316759769328	-0.44101335986066176
1	-0.2366177911830753	-0.490888271859963	-0.4296349416456218	1.039744906464221	-0.6292778916147456
1	-0.2517982895342678	-0.490888271859963	-0.3718997967361211	0.6260871370347351	-1.1789649063615288
1	-0.226415428056631	-0.490888271859963	-0.3574600053408038	0.3240928002499346	-1.3752644176131676
1	-0.22126393272267228	-0.490888271859963	-0.3817531299397602	0.2439532645074681	-1.4922832604763199
1	-0.24298319471169838	-0.490888271859963	-0.40348614564673924	0.2661341028084946	-1.2727849289033182
1	-0.24344551813858212	-0.490888271859963	-0.3857177626767848	0.24450155052022257	-1.199012366360206
1	-0.23938974988994027	-0.490888271859963	-0.40703297962753154	0.01552476217743978	-1.5706720361263324
1	-0.21257166817173964	-0.490888271859963	-0.4261019359423737	0.37461433150265006	-1.2935865404352531
1	-0.24757835519286575	-0.490888271859963	-0.48037250128061215	0.2945396590845219	-0.9883799189949327
1	-0.2974833423746885	-0.490888271859963	-0.4917127915527624	0.10747895758927088	-1.6885536949977322
1	-0.29815136143055126	-0.490888271859963	-0.46464688868994236	0.15270058831621325	-1.5730838810626895
1	-0.3105703467888685	-0.490888271859963	-0.5148555465111903	0.21469484097786742	-1.13492233321912
1	-0.3298335248858005	-0.490888271859963	-0.5225619502191289	-0.21322952455571953	-1.4983061515412361
1	-0.3719617897609749	-0.490888271859963	-0.5294562406445701	-0.3634211614357884	-2.080255484670982
1	-0.3894074136236931	-0.490888271859963	-0.5356240100571407	-0.14892111317783344	-1.2344041817824896
1	-0.38809229674226936	-0.490888271859963	-0.5411417908204903	-0.0046828474840115335	-0.8953606823236728
1	-0.39687825979472474	-0.490888271859963	-0.5832892482868955	0.09465371660238496	-1.1236736793709148
1	-0.4130222672280517	-0.490888271859963	-0.5837839668369674	0.20739988085532537	-1.3550383297588722
1	-0.4185771518964128	-0.490888271859963	-0.5842265909276703	0.3183041263819094	-1.5049043152153103
1	-0.42111839592467143	-0.490888271859963	-0.6218336049880184	0.8411404986483642	-1.1106656885673312
1	-0.4168576771051098	-0.490888271859963	-0.655477625439068	0.521422563296524	-1.2308511868366472
1	-0.3871142441268197	-0.490888271859963	-0.6855760636068615	0.2721084836518657	-1.6918683062189444
1	-0.21164274468471247	-0.490888271859963	-0.6752916398112472	0.29137390711420863	-1.9669291741593968
1	0.019834238212253198	-0.490888271859963	-0.7033020676745146	0.5411705496649899	-1.7525748493654298
1	0.2309973062578737	-0.490888271859963	-0.7283606947239015	0.5292799737917887	-1.6525034055040362
1	0.20623257474845685	-0.490888271859963	-0.7507785975995072	0.6619239795773134	-1.4451111102379832
1	0.11652853809723632	-0.490888271859963	-0.7708340703869083	0.4965361744681594	-1.3034498675044153
1	0.05442516979783959	-0.490888271859963	-0.7887760220819	0.41554971950378256	-1.2189414233195708
1	-0.021074146827912463	-0.490888271859963	-0.7676161944395915	0.04436842931066252	-1.776815547921681
1	-0.06123341510511853	-0.490888271859963	-0.785897296562283	0.13083184261233075	-1.7059552999084158
1	-0.1094407241691596	-0.490888271859963	-0.8022518573626345	-0.027295931916140152	-2.0523996593779117
1	-0.1685639645399558	-0.490888271859963	-0.8168830094693983	0.09936031403549385	-1.5794560297673288
1	-0.20528935149200342	-0.490888271859963	-0.8299721894206972	0.30534574916066276	-1.3355007484663448
1	-0.26157634209600783	-0.490888271859963	-0.8416821178962535	0.10271982992665524	-1.5909120079149082
1	-0.2941499824202297	-0.490888271859963	-0.8521579918102812	0.2475044719119274	-1.6351649755130622
1	-0.33036841696764857	-0.490888271859963	-0.861529868497269	0.22782423975179583	-1.4937241325260147
1	-0.3525048965686555	-0.490888271859963	-0.8699141558280953	0.25910560856290055	-1.3076259467716915
1	-0.3399390453657123	-0.490888271859963	-0.8774148639075643	0.10389550306775931	-1.0952512755600503
1	-0.3482124382757727	-0.490888271859963	-0.8841251547951655	-0.03692241919275287	-1.2768712900835577
1	-0.3669522577896127	-0.490888271859963	-0.8529171761683854	0.17233778696756238	-1.035635247940333
1	-0.33314620202853634	-0.490888271859963	-0.8622090634223375	0.001471717342566645	-0.963912194150011
1	-0.31504826493384297	-0.490888271859963	-0.8705217655750148	-0.13928310004832617	-1.3864517053323553
1	-0.34135200327146775	-0.490888271859963	-0.8779584582661975	0.09818998931929038	-0.8524067783869932
1	-0.3786100918346694	-0.490888271859963	-0.884611409485706	-0.22017114053957046	-1.2447413841947608
1	-0.41333805263585544	-0.490888271859963	-0.8905633504802272	-0.30459051891968497	-1.3873593129599624
1	-0.4307294362718652	-0.490888271859963	-0.895888012195115	-0.2834843190986098	-0.8581211097755157
1	-0.432232486598137	-0.490888271859963	-0.9006514961812166	-0.4538273911748898	-0.9606282257156027
1	-0.4483536356502082	-0.490888271859963	-0.9049131090598959	-0.5414432024433826	-1.4072187563440754
1	-0.46159361538509946	-0.490888271859963	-0.9087255413369677	-0.5838440364937943	-1.7685265192893251
1	-0.44231800971974033	-0.490888271859963	-0.912136297914168	-0.1515562335770829	-1.396857073522024
1	-0.4339081519755601	-0.490888271859963	-0.9151875192752196	-0.05915183271375935	-1.1059287964616002
1	-0.427731888885841	-0.490888271859963	-0.9179172331833692	0.011011561802842079	-0.6747898708586159
1	-0.4478424364146421	-0.490888271859963	-0.9203592950767419	-0.2225023190007062	-1.0678546226959484
1	-0.46048476037677977	-0.490888271859963	-0.9225439245101436	-0.28828027140566825	-1.03109107907155
1	-0.4723779135592486	-0.490888271859963	-0.9244984204107949	-0.4136691474655009	-1.216288042926801
1	-0.477136897406469	-0.490888271859963	-0.9262469822643983	-0.49962313177616213	-1.0725844496978787
1	-0.47547020252807837	-0.490888271859963	-0.9278112465569388	-0.5770303456916744	-1.3537065041784457
1	-0.4927067034947453	-0.490888271859963	-0.9292106444025517	-0.5354901559963974	-1.3490896220349178
1	-0.5019505494280516	-0.490888271859963	-0.9304625803574564	-0.8266350730719413	-2.2115995543355558
1	-0.48936961824999065	-0.490888271859963	-0.9315825516292456	-0.6560440444321495	-2.3057698661969823
1	-0.49263261492134025	-0.490888271859963	-0.9325845057047526	-0.7158817457314468	-2.3023903267201784
1	-0.49867670471136044	-0.490888271859963	-0.9334808999546961	-0.3796447784411582	-1.5876422759483346
1	-0.5114237540342967	-0.490888271859963	-0.9342828208429692	-0.3800658533862068	-1.280157924611264
1	-0.49896522099419816	-0.490888271859963	-0.935000222345218	-0.6399522786109799	-0.9496170664249464
1	-0.45992861923908385	-0.490888271859963	-0.9356421047627751	-0.6788737435782004	-1.0153050475158725
1	-0.44272731481513267	-0.490888271859963	-0.9362162166994368	-0.5883401521358129	-0.7902773130394349
1	-0.4668002003119541	-0.490888271859963	-0.9367298895264873	-0.35494681209125734	-1.014903739654517
1	-0.4802557998491727	-0.490888271859963	-0.8999783213252514	-0.3165221131386523	-0.9777611216445363
1	-0.4747092896333968	-0.490888271859963	-0.9043108041263446	-0.2057618482553665	-0.6886441046241288
1	-0.4606819027392394	-0.490888271859963	-0.9081867153499015	-0.394613316521305	-0.858077532645185
1	-0.4432003670780686	-0.490888271859963	-0.9116542155487485	-0.8049378505743274	-1.510754716935775
1	-0.4489577585269155	-0.490888271859963	-0.9147562796716329	-0.6388253354812088	-1.5782091884994283
1	-0.45735214886578707	-0.490888271859963	-0.9175314719236022	-0.6260554205121844	-1.4564242713208773
1	-0.4574155682077847	-0.490888271859963	-0.9200141841845834	-0.6110478069487293	-1.3316650920860804
1	-0.45588781175627036	-0.490888271859963	-0.9222352320558277	-0.4861464354961025	-1.067657361143339
1	-0.4698392921353583	-0.490888271859963	-0.9242222124877789	-0.42854589784562036	-1.5139589347898803
1	-0.4824452572642079	-0.490888271859963	-0.9259998018032961	-0.30509625040762356	-1.4266107366492111
1	-0.45912070808202904	-0.490888271859963	-0.9275901729301657	-0.28570433938290973	-1.469112206390515
1	-0.39884431900129474	-0.490888271859963	-0.9290128761918122	-0.3011373590304228	-1.8129729084045045
1	-0.3525684649222649	-0.490888271859963	-0.9302856141676777	-0.45839556231218914	-2.0225460052110953
1	-0.3365377659185784	-0.490888271859963	-0.9314243012978672	-0.7826608782056828	-2.4069430383962453
1	-0.343357192927306	-0.490888271859963	-0.9324428850692139	-0.4133810983739043	-1.530637029696
1	-0.3710202747927475	-0.490888271859963	-0.9333542996895934	-0.1967717653563467	-1.1281697559303625
1	-0.37519781533058205	-0.490888271859963	-0.8969583327979633	-0.39777370066750584	-1.9290511267567805
1	-0.35093175118017583	-0.490888271859963	-0.9016091044011509	-0.16836731559158252	-1.8370054965982379
1	-0.2736937577542905	-0.490888271859963	-0.9057697470118998	-0.11855900217567916	-1.7233583557187322
1	-0.10754195115591438	-0.490888271859963	-0.909491937857067	0.013155900809172932	-1.656664241401466
1	0.16176612396847337	-0.490888271859963	-0.9128218705362073	0.2153300017793462	-0.9014983082803507
1	0.6436974524119635	-0.490888271859963	-0.9158008510680196	0.4077872100423292	-0.5909939222632922
1	1.2503323668715933	-0.490888271859963	-0.8812547739257908	0.3924499020701808	-0.5980672188682477
1	1.9470702518696523	-0.490888271859963	-0.887560408881291	0.3391860294635884	-0.7065205964038561
1	2.598839531857	-0.490888271859963	-0.8932015712589357	0.35505341515549554	-1.0380397460569557
1	3.4123993018840113	-0.490888271859963	-0.8982481773068254	0.3705656472237937	-0.9460750536533457
1	4.1241698359119985	-0.490888271859963	-0.9027630503203546	0.4348877810895435	-0.8390916489451288
1	4.549624929004453	-0.490888271859963	-0.9068020994561462	0.2653489558230464	-0.7493514282573552
1	4.424973497052456	-0.490888271859963	-0.9104154522202975	0.3589636146760153	-0.4061741025626137
1	4.06101561537419	-0.490888271859963	-0.9136480505148273	0.2363843426582082	-0.5847832031350364
1	3.5734717943732024	-0.490888271859963	-0.9165400082655426	0.06331166465791647	-0.9560009051508351
1	3.194384108094091	-0.490888271859963	-0.9191272670731292	-0.09869210599882595	-1.192350725528308
1	3.010025749837154	-0.490888271859963	-0.9214417154224412	0.09937731439542222	-1.058737448531646
1	2.8959844214850694	-0.490888271859963	-0.9235123807753927	0.3254226225565248	-0.663951548618187
1	2.7979164226661144	-0.490888271859963	-0.9253648335245112	0.3233061701561229	-0.5336281311252914
1	2.58493233772895	-0.490888271859963	-0.9270220214579628	0.4941752509838559	-0.30856148409793405
1	2.295453082250905	-0.490888271859963	-0.9285045677827745	0.6534681775940349	0.11998320693228533
1	1.9845286716438069	-0.490888271859963	-0.9298309499387682	0.5813413322997093	0.5131025741527673
1	1.779098998589592	-0.490888271859963	-0.9310174995985612	0.17241724549293705	-0.28227583727721894
1	1.9092130770222233	-0.490888271859963	-0.9320789987140105	0.5226824471453865	-0.14063556358193177
1	2.192391406296087	-0.490888271859963	-0.9330286795162147	0.5058480753736843	-0.32112851313074575
1	2.466608296443397	-0.490888271859963	-0.9338782841201574	0.5841328558083663	-0.5697459557835663
1	2.7396845921090653	-0.490888271859963	-0.9346383029432859	0.504804963044958	-1.0077283713422887
1	3.128521452499543	-0.490888271859963	-0.935318272728734	0.6748804730532257	-0.9207745823113105
1	3.4858529666133764	-0.490888271859963	-0.9359265977313886	0.7648432886376643	-0.7649395860669028
1	3.4858715632625334	-0.490888271859963	-0.9364707881364677	0.7761123739691496	-0.3625842267259719
1	3.155645142132459	-0.490888271859963	-0.9369575792688095	0.5416374795506788	-0.8464046088458514
1	2.7521975143874844	-0.490888271859963	-0.9373931700114511	-0.04573101250279982	-2.0016500656872993
1	2.439761887617786	-0.490888271859963	-0.9377828055731161	0.735093420263467	-0.5590413610691973
1	2.3350818263491346	-0.490888271859963	-0.9381313735346607	0.9564600808358467	-0.4514048749961622
1	2.4253139601527036	-0.490888271859963	-0.9384432250351398	0.968333231187638	-0.6985213032266991
1	2.7255067928939205	-0.490888271859963	-0.9387221747718067	0.9627046692248179	-0.8538043388005307
1	2.96958948201206	-0.490888271859963	-0.938971799023337	0.9580520357963399	-0.9137479495597327
1	2.962428818412227	-0.490888271859963	-0.9391950184173152	0.8785323678359951	-1.0523183091553328
1	2.7150106533747405	-0.490888271859963	-0.9393948131859707	0.8213812127030596	-1.2165194207271686
1	2.39099932776043	-0.490888271859963	-0.9395735079104425	0.9574622853839868	-1.03504537488201
1	2.123931418702585	-0.490888271859963	-0.9397333675672247	1.1048145529593598	-0.8953489349567829
1	1.8977701773260796	-0.490888271859963	-0.9398763591095889	1.2593320468927063	-0.7375810358099626
1	1.7010451665889021	-0.490888271859963	-0.9400043898861616	1.1257078203130133	-1.051370348505824
1	1.531971108171963	-0.490888271859963	-0.9401187711991241	0.9941898753709262	-1.3739837196142832
1	1.3432897442417164	-0.490888271859963	-0.9402212315831691	1.138341726795657	-1.132800398644097
1	1.1422946567557541	-0.490888271859963	-0.9031017239108978	1.3793164369857527	-0.8534952412746047
1	0.9773221131522905	-0.490888271859963	-0.8698939498535803	1.5061560231055444	-1.0692798881807304
1	0.8372468468869722	-0.490888271859963	-0.8773968037002544	1.1124768764099968	-1.1514608625734313
1	0.7255180595412997	-0.490888271859963	-0.8468978223208363	0.7393559831753868	-1.6957621893449308
1	0.594158184429071	-0.490888271859963	-0.8568240818071277	1.0475074474912232	-1.3102160080923309
1	0.4701437175130301	-0.490888271859963	-0.8657042201762729	0.4944528592115498	-2.0901518995226858
1	0.35953269607006505	-0.490888271859963	-0.8736485656254027	1.1815181076686574	-1.0633894189826236
1	0.2709799529342152	-0.490888271859963	-0.8807557638413086	1.186904941209291	-0.9377809306758258
1	0.17960361856799903	-0.490888271859963	-0.8871139700933346	1.228846042059731	-1.6405980531153974
1	0.11100263618737735	-0.490888271859963	-0.8555909809199124	1.2679395084291734	-1.6782296811202941
1	0.06477709587908412	-0.490888271859963	-0.8646011170189019	1.0915477841287384	-2.1051340484689525
1	0.0368592749379179	-0.490888271859963	-0.8726618107342654	1.2025984368917744	-1.8026074015288867
1	-0.032116177348539054	-0.490888271859963	-0.8798728998456864	1.1412127874032245	-1.8759733224649269
1	-0.04639543857018358	-0.490888271859963	-0.8491130289369112	1.1206530793741887	-1.779609923155335
1	-0.04808247353358982	-0.490888271859963	-0.8588057574257106	0.9645960137100322	-1.8752590354959369
1	-0.1114367421602893	-0.490888271859963	-0.8302659807138664	1.0661317553132599	-1.7316384776336344
1	-0.11198541036565166	-0.490888271859963	-0.841944974378882	1.1630344940636737	-1.7359068552490695
1	-0.11451324334884501	-0.490888271859963	-0.8151820121221753	1.342446000666449	-1.2379290149832258
1	-0.11318435034390706	-0.490888271859963	-0.8284505424490364	1.162335104055327	-1.4467467845284372
1	-0.15061269957479304	-0.490888271859963	-0.803109568198241	1.2594250047195539	-1.2560507642975687
1	-0.16561012225968327	-0.490888271859963	-0.8176503596638109	1.2258882364398882	-1.2372055809951872
1	-0.19192345694511034	-0.490888271859963	-0.8306587157170499	1.5794589062125324	-0.6804973189074602
1	-0.22035664572168376	-0.490888271859963	-0.8050851045384316	1.597943060727238	-0.6207313292404969
1	-0.2712538118197583	-0.490888271859963	-0.7822065173648132	1.6185039526970615	-0.3664711948471833
1	-0.3156857068069569	-0.490888271859963	-0.7617389380647378	1.7713781382914775	-0.11796643381366684
1	-0.34760888164319037	-0.490888271859963	-0.7062171520273296	1.6603831408680403	-0.24275457008631962
1	-0.3749633604605186	-0.490888271859963	-0.6565463367165123	1.551159930106187	-0.5114724774395576
1	-0.39899309219455226	-0.490888271859963	-0.5748987620730323	1.591136766702011	-0.5113698786370134
1	-0.42709322511751	-0.490888271859963	-0.5390665955145504	1.5559105239883766	-0.5397681742084363
1	-0.45523216066419003	-0.490888271859963	-0.4697992929819739	1.6010264926157913	-0.6196911323768557
1	-0.48344682391200533	-0.490888271859963	-0.3706203830400618	1.611004090818822	-0.5292090592816423
1	-0.5052139633319144	-0.490888271859963	-0.244682072218957	1.8113511217831717	-0.4515978063125698
1	-0.526843356417842	-0.490888271859963	-0.2064376460893958	1.780356217188554	-0.554868850170083
1	-0.5283098094922467	-0.490888271859963	-0.20943464212503443	1.8257733714180246	-0.6334937494951076
1	-0.5284670465450565	-0.490888271859963	-0.21211580805016786	1.6461001201432601	-0.9113420519294846
1	-0.5415980093847282	-0.490888271859963	-0.25172556797096046	1.4658492807774424	-1.1444620230317866
1	-0.5492818229513966	-0.490888271859963	-0.28716115502668293	1.4632703340377113	-0.7948083102148726
1	-0.557401048447851	-0.490888271859963	-0.3188625110990317	1.4923119748546532	-0.8556305944676686
1	-0.5593131654509362	-0.490888271859963	-0.27280078682027775	1.5756620571259738	-0.6047252032589219
1	-0.5624084346520027	-0.490888271859963	-0.2315931306862365	1.6380540713041183	-0.49697050392478337
1	-0.5621747844446432	-0.490888271859963	-0.1575169701318667	1.5037442837313388	-0.4630725987093672
1	-0.5780785553573674	-0.490888271859963	-0.09124704361453814	1.413575258388882	-0.6959350250920697
1	-0.5684513323491283	-0.490888271859963	-0.06917191959937155	1.505723988847957	-0.5751245582841144
1	-0.5656494372094453	-0.490888271859963	-0.01221204671407813	1.4630529648987027	-0.6501507381734495
1	-0.5766106121668443	-0.490888271859963	0.03874536278982609	1.5338651987894587	-0.5208802469023184
1	-0.5862080924573609	-0.490888271859963	0.12154389939499034	1.4794979165277986	-0.6960858244883035
1	-0.5914075248268474	-0.490888271859963	0.1584057510898733	1.4227879052354222	-0.5890748741859244
1	-0.6000831000772543	-0.490888271859963	0.1913830637888953	1.3475501157225185	-0.7684374041335421
1	-0.6154183618885002	-0.490888271859963	0.2580962923997589	1.4512561575935388	-0.4602060211335917
1	-0.6216122977553831	-0.490888271859963	0.28056798846710435	1.3461354234532308	-0.5438233627645783
1	-0.6242824070255578	-0.490888271859963	0.26346047199400796	1.3809961554810601	-0.38033224943101934
1	-0.6239204280180848	-0.490888271859963	0.2481557426999279	1.3569096627056534	-0.43324496021938974
1	-0.6366022102550367	-0.490888271859963	0.23446387038488792	1.4032279829366356	-0.5212731983947032
1	-0.6401963703325316	-0.490888271859963	0.22221489240484815	1.4294494220821652	-0.4073818989819629
1	-0.6388507358730039	-0.490888271859963	0.21125671260798384	1.276756673292516	-0.49386683854696445
1	-0.642246114460309	-0.490888271859963	0.20145335789883095	1.3925595885647883	-0.3109986908957555
1	-0.6435242168573525	-0.490888271859963	0.2298942505053055	1.3434605790162406	-0.30395658505483564
1	-0.6355829112254308	-0.490888271859963	0.21812678864656157	1.3813652987548217	-0.31604217775650645
1	-0.6295599214796467	-0.490888271859963	0.24481062573757906	1.2337417832360675	-0.4810016042912538
1	-0.6211956612886884	-0.490888271859963	0.2686823156969833	1.0275888005785074	-0.8277815277575112
1	-0.6110891573321384	-0.490888271859963	0.2528273610275598	1.4049218794956404	-0.19508899839641303
1	-0.6027057640502204	-0.490888271859963	0.23864322885403716	1.3981255459293425	-0.12135037746304418
1	-0.5894389622251985	-0.490888271859963	0.18874262273717593	1.3970832942787688	-0.1471397915661968
1	-0.5787033312434752	-0.490888271859963	0.2185230254226146	1.2918138031974709	-0.3296986482069127
1	-0.5814862125014878	-0.490888271859963	0.282376184767617	1.139950786452539	-0.5244367511868341
1	-0.5734163992555183	-0.490888271859963	0.33950038207010125	1.2521118368339106	-0.2313663315310563
1	-0.5567341320779159	-0.490888271859963	0.3906046890832352	1.1357922329894843	-0.39966913819064465
1	-0.5702656381302039	-0.490888271859963	0.36190120821503274	1.3045508756524133	-0.2048622378548446
1	-0.5853615872928405	-0.490888271859963	0.2990114834439731	1.300564403718182	-0.2761717765715208
1	-0.595156239748139	-0.490888271859963	0.20553807909353722	1.1191457267797988	-0.5201909142913737
1	-0.6063198320790567	-0.490888271859963	0.15912620733015714	1.2242888298791577	-0.38271950138335076
1	-0.6067958943765517	-0.490888271859963	0.11760538094287533	1.1732810659177768	-0.2678103072907297
1	-0.6024892799805445	-0.490888271859963	0.15488226722859794	1.1730475759476742	-0.31476665346429095
1	-0.6005593411886836	-0.490888271859963	0.22544206667672054	1.0917749196509425	-0.2775697541536044
1	-0.5770766608840239	-0.490888271859963	0.3629883373276545	1.1175122925972825	-0.2441885208801295
1	-0.5571809284948462	-0.490888271859963	0.48603968228702826	1.2098550275116862	-0.040545483555578805
1	-0.5471927397580945	-0.490888271859963	0.48449028935331223	1.2390527819638768	-0.179738287879678
1	-0.5671728127195715	-0.490888271859963	0.4458929441231516	1.2761322913229978	-0.0245349462477979
1	-0.55039714506367	-0.490888271859963	0.29972977901589065	1.117097360851902	-0.014279144132686102
1	-0.5119724743937232	-0.490888271859963	0.20618061716218478	0.9642949524190663	-0.40703421772933013
1	-0.476586031279832	-0.490888271859963	0.12248994431387475	1.0114174411186718	-0.3936054587743908
1	-0.47037290271734455	-0.490888271859963	0.08482982251519963	1.0380323077723315	-0.16230914157688975
1	-0.484876918153122	-0.490888271859963	0.1255607756029955	0.6154477247831304	-0.8638326605778311
1	-0.488199340655272	-0.490888271859963	0.12478814294695631	0.8726870157982342	-0.35698971547763303
1	-0.5073132389194661	-0.490888271859963	0.19851928946671502	0.8742379725001376	-0.46898160483391615
1	-0.487113344028208	-0.490888271859963	0.2644805160791471	0.9068393075250047	-0.4056951404666329
1	-0.48360668356918346	-0.490888271859963	0.397912844358366	0.9168574773332698	-0.40988158266506924
1	-0.4662592583586655	-0.490888271859963	0.5172838111307503	0.8797313484694308	-0.35937028516773784
1	-0.4392386847611403	-0.490888271859963	0.6240752474653767	1.0163018595200597	-0.17404713392612273
1	-0.44806425510002185	-0.490888271859963	0.6824016108445355	1.0386252688851285	-0.19581027260737538
1	-0.4470801526131316	-0.490888271859963	0.7345814240645968	0.882940805095176	-0.3007479621989711
1	-0.4725223952180852	-0.490888271859963	0.8184734115999993	0.8745279032678533	-0.21753594560027936
1	-0.49678050214841935	-0.490888271859963	0.8935248382502623	0.8750010826607562	-0.08455532139996723
1	-0.5093951099507554	-0.490888271859963	0.9234560257853449	0.9086281938774848	0.07087703777147154
1	-0.5256563299179529	-0.490888271859963	0.9874442343538201	0.8386021972088193	0.11400532232755392
1	-0.5415415041815199	-0.490888271859963	1.0074778322366578	0.6236331291600881	-0.3610120307420267
1	-0.556943403985579	-0.490888271859963	0.9137671715984436	0.8112369881275826	-0.13561681564770225
1	-0.5694134705244337	-0.490888271859963	0.7555094492441066	0.9155604429404803	-0.21936456277747704
1	-0.5848798625540956	-0.490888271859963	0.6139293448637825	0.8998668151627762	-0.15046024008291498
1	-0.5749708287855514	-0.490888271859963	0.4872692068955683	0.7577902189436426	-0.2316393299201453
1	-0.5583112709775927	-0.490888271859963	0.3367456342112252	0.8054638442817714	0.17471176499388724
1	-0.5422329776650857	-0.490888271859963	0.27650685581049333	0.7696991448048538	0.10634912556322601
1	-0.5409321062937535	-0.490888271859963	0.2598272708832091	0.6791173254800659	0.1311313370565023
1	-0.5432930462716902	-0.490888271859963	0.31932772655144215	0.5626919982658803	-0.0018418106115831309
1	-0.5460719340185055	-0.490888271859963	0.4097689830270942	0.5510455774415265	0.0698154747933719
1	-0.5403041117568301	-0.490888271859963	0.5278906364489356	0.6297900559014975	0.15855808818681957
1	-0.5359205477644705	-0.490888271859963	0.6335641280696886	0.6682944626122644	0.17287133141777722
1	-0.5262042754169979	-0.490888271859963	0.7281016243376134	0.7282206865136504	0.3356150722834122
1	-0.5246882908828187	-0.490888271859963	0.8126767407046273	0.6737636750737379	0.3203065956832019
1	-0.5341856353701812	-0.490888271859963	0.8883389361479729	0.6341214337162728	0.11779522502476307
1	-0.5433168285249392	-0.490888271859963	0.9560277586802749	0.5371143200833689	0.2565304284320905
1	-0.5534921162415128	-0.490888271859963	1.0165835145809201	0.46891868048289026	0.09097226000237221
1	-0.5656507485116294	-0.490888271859963	0.9963352803729248	0.5582190796779822	0.19076014882189568
1	-0.5637579434134382	-0.490888271859963	0.9037987120237847	0.5058134227687962	0.2987291311634588
1	-0.5492547624426871	-0.490888271859963	0.821013761552296	0.43206620210784874	0.28808949320953897
1	-0.5516841285527789	-0.490888271859963	0.7469529640950685	0.2848110696419835	-0.0059583617719148945
1	-0.5545546882431961	-0.490888271859963	0.7179079784157051	0.4332538642015003	-0.03838085855826858
1	-0.552717792301766	-0.490888271859963	0.729134811246884	0.31649879131239317	-0.08876251109254038
1	-0.563256549141931	-0.490888271859963	0.7763897907079468	0.36953821836591144	0.05062732721397081
1	-0.562989997170678	-0.490888271859963	0.8186649809277019	0.48700945590766775	0.2094477736771927
1	-0.5685351960842697	-0.490888271859963	0.8192739019768024	0.5170904368135181	0.11383845487587653
1	-0.5751298539777032	-0.490888271859963	0.8198186288236827	0.6537831563402018	0.19786412249486263
1	-0.5682085626311243	-0.490888271859963	0.820306075607115	0.6356062929027846	0.09378849908611823
1	-0.5805084579092619	-0.490888271859963	0.8207419643729794	0.6223324648616309	0.2955731064337605
1	-0.5902072064911825	-0.490888271859963	0.8583432563874472	0.5327734801816659	0.05988264852577408
1	-0.6033275000994468	-0.490888271859963	0.8919820316297732	0.5823830401974858	0.15351344354351656
1	-0.605641590826622	-0.490888271859963	0.8848647006242876	0.6602727448929085	0.16731664765251295
1	-0.618187474473579	-0.490888271859963	0.9157084948726412	0.6360115538654811	0.1926956524365011
1	-0.6231488458919957	-0.490888271859963	0.9060906894220876	0.5273232831246567	0.1917916269024935
1	-0.6275817625301955	-0.490888271859963	0.9346977597776706	0.5788678498301143	0.3166759016517329
1	-0.630568134045332	-0.490888271859963	0.9602899676054	0.5138579553270648	0.17262128687993442
1	-0.6344108454913701	-0.490888271859963	0.9831853036841474	0.5351586696456427	0.2391597002732311
1	-0.6399369709186468	-0.490888271859963	1.0036679033546587	0.6090050465379077	0.32496969436491385
1	-0.6402591936280819	-0.490888271859963	1.0219919208214527	0.6276935739055534	0.3851803661236553
1	-0.639539884775425	-0.490888271859963	1.0383851054314965	0.6853954913329159	0.41002092399186113
1	-0.6384971015157936	-0.490888271859963	1.0902617694291885	0.6510262884794763	0.3989587031859449
1	-0.6323849432214865	-0.490888271859963	1.0994603158097174	0.7974641140370992	0.41360771422137727
1	-0.6382664911453155	-0.490888271859963	1.1449008702849082	0.8243205139706454	0.2534799346833317
1	-0.6299846045733805	-0.490888271859963	1.1483414887890466	0.7838901969911111	0.23592330176928641
1	-0.6379545204347747	-0.490888271859963	1.188630771460453	0.7458361688189111	0.15389088210280635
1	-0.6314312093010886	-0.490888271859963	1.187462997263705	0.8116321954111682	0.2416272232304711
1	-0.6260796658782395	-0.490888271859963	1.1864183662626737	0.798199342917431	0.14781320081746555
1	-0.6326935760719222	-0.490888271859963	1.1854838846448392	0.7571562898479895	0.08250886887333071
1	-0.6308323018307956	-0.490888271859963	1.1474366902842164	0.8914000017667584	0.3425586113992668
1	-0.6270973555824376	-0.490888271859963	1.1506100415620266	0.8298544716421606	0.15385192722836877
1	-0.6256861560137018	-0.490888271859963	1.1906603096086392	0.7743080999876234	0.22311346037430618
1	-0.6225973837189114	-0.490888271859963	1.1892786739471133	0.8913871599025132	0.18295674219900057
1	-0.6307939164395866	-0.490888271859963	1.1880425928276688	0.9488593323091343	0.4227505276255978
1	-0.6285584442388163	-0.490888271859963	1.1869369266705805	0.8466581458315511	0.15031352202101536
1	-0.635656522961678	-0.490888271859963	1.2231589076046612	0.8174717930255485	0.18362540002499403
1	-0.6281102173104123	-0.490888271859963	1.1811414478681	0.6386677391460203	-0.19888945006008305
1	-0.6245674960413233	-0.490888271859963	1.143551897968616	0.841968236797866	0.2601956820621001
1	-0.6299983136416695	-0.490888271859963	1.1099235535390928	0.7936988347049861	0.2654044490790296
1	-0.6329105965834008	-0.490888271859963	1.0798389436488434	0.6799490964205607	0.2095639408638382
1	-0.6340009443495304	-0.490888271859963	1.0901361228383992	0.5275221801289063	-0.018684227295580537
1	-0.6407913438962722	-0.490888271859963	1.1365590810656725	0.6673788194335789	0.18133693591487837
1	-0.6430467240483838	-0.490888271859963	1.1408788680774686	0.696603463251104	0.2610639651886528
1	-0.6402506701638848	-0.490888271859963	1.1447433948139094	0.653573466793091	0.16605392277070538
1	-0.6454516522541345	-0.490888271859963	1.222622942640535	0.6497606858015815	0.26593522919888624
1	-0.6444440357348965	-0.490888271859963	1.2178729293041102	0.6511457874777067	0.22020897587910024
1	-0.6341051928731711	-0.490888271859963	1.213623714191505	0.6999242584329396	0.28819462596452616
1	-0.6402009002855314	-0.490888271859963	1.1726110695533911	0.6696481129723031	0.3756028637687314
1	-0.6431702248722738	-0.490888271859963	1.1359204769035676	0.5866949758783366	0.13562232576982247
1	-0.6408159010099028	-0.490888271859963	1.103096437548101	0.6170835487845927	0.12140373687602679
1	-0.621567177039319	-0.490888271859963	1.0737313749273054	0.6979336885824075	0.018985939857631286
1	-0.6101071708101363	-0.490888271859963	1.0474608662441764	0.7522962003186962	0.1143056511986618
1	-0.6250926725660797	-0.490888271859963	1.023958874092823	0.7506964789075877	0.011474952912464266
1	-0.6254684798511312	-0.490888271859963	1.040144634539704	0.8358329070886419	0.2461382402345196
1	-0.632999705527279	-0.490888271859963	1.0918358088834412	0.8346129716783395	0.11715985331464374
1	-0.643009173122201	-0.490888271859963	1.1380797147583752	0.8194535873099145	0.1880973224915258
1	-0.6470371358040742	-0.490888271859963	1.1422391652762325	0.9452216802041076	0.1230867030119712
1	-0.6526695959175574	-0.490888271859963	1.183171462853443	0.9240341879447316	0.1567223512931779
1	-0.647862660133648	-0.490888271859963	1.1825789926862487	0.8004281976825216	0.14080467858016665
1	-0.648667740070078	-0.490888271859963	1.2192602870115166	0.7881832829675909	0.024492185625628184
1	-0.6439849607611507	-0.490888271859963	1.2520758625074517	0.7868774536313458	0.14663808777613888
1	-0.6398755781345702	-0.490888271859963	1.2442222353273833	0.7728418736613873	0.17271407309025527
1	-0.6455122701778295	-0.490888271859963	1.2744073386484063	0.7158597828326982	0.29492405761015394
1	-0.6421025268711433	-0.490888271859963	1.301411461297112	0.683628331459255	0.301435090799174
1	-0.6366383902743906	-0.490888271859963	1.3255699390039464	0.6418232340865693	0.4393233354906885
1	-0.6337559692596713	-0.490888271859963	1.3471824639218928	0.5735289551701382	0.3952954509547992
1	-0.6305106155631631	-0.490888271859963	1.366517376160882	0.5158921482037803	0.3467679903126094
1	-0.6244099013606451	-0.490888271859963	1.3838147632293103	0.5146160329627973	0.35327201335954506
1	-0.6222797505671208	-0.490888271859963	1.3620781414413337	0.5386288927331366	0.4199989961885827
1	-0.6316230766524893	-0.490888271859963	1.379843186551191	0.550619150980271	0.5663156128223745
1	-0.6413505546731719	-0.490888271859963	1.3585252277867934	0.5099386448619504	0.5234814160715646
1	-0.6444986335894733	-0.490888271859963	1.3766648284832355	0.5590228132459428	0.41350009905810475
1	-0.6503056161027394	-0.490888271859963	1.3928927890184843	0.5947945554192889	0.33947774111119194
1	-0.6366564504817452	-0.490888271859963	1.370199631894176	0.6780040140561466	0.545143472939994
1	-0.6404252521683125	-0.490888271859963	1.387108992726343	0.6778163976030266	0.517964113826649
1	-0.6367022268489013	-0.490888271859963	1.4022362938946487	0.6753810014788407	0.5910925893087247
1	-0.6179590694749562	-0.490888271859963	1.4157696476574098	0.6411594294574086	0.6254322841700158
1	-0.6197761766743345	-0.490888271859963	1.4278766622752044	0.6222038499287087	0.538062662007424
1	-0.6153563730579762	-0.490888271859963	1.4387078990802595	0.6508711374295756	0.5154793988377426
1	-0.6117231123335354	-0.490888271859963	1.4483977069414744	0.6679646965344995	0.44492487594917907
1	-0.602733241791443	-0.490888271859963	1.419855188415979	0.667143535320994	0.5392019650733119
1	-0.5998403899638951	-0.490888271859963	1.4315316190812775	0.48547815374966696	0.334337277370802
1	-0.5669457786277775	-0.490888271859963	1.3303442710353628	0.7106535017658756	0.6141405491982826
1	-0.5605254643201928	-0.490888271859963	1.0909757138620513	0.8340202609566423	0.16797991598169462
1	-0.5658593647682004	-0.490888271859963	0.9884658579620408	0.9743356987110962	0.36828961110723774
1	-0.49579994613789086	-0.490888271859963	0.8967585094283946	0.8466254716771642	0.07875619406368621
1	-0.4220476919407282	-0.490888271859963	0.7775043379570785	0.4726213446202892	-0.7882871379974387
1	-0.3219769770586913	-0.490888271859963	0.6336063877627008	0.6580237262508913	-1.0192590005173257
1	-0.3090116257244146	-0.490888271859963	0.5048726340116283	0.6910171654293736	-1.1184720723705603
1	-0.26100488256461507	-0.490888271859963	0.42691628560045236	0.6522600771784587	-1.2452800658388858
1	-0.0861727844983174	-0.490888271859963	0.35717506653876496	0.9803762544746841	-0.6780994217704794
1	0.272668492914901	-0.490888271859963	0.25757230796919484	1.0800460407259815	-0.804310742758402
1	0.7663157699320641	-0.490888271859963	0.20567692811310256	1.2634545783100146	-0.8178119452248546
1	1.1936282033590917	-0.490888271859963	0.08482817593689293	1.3641490751773193	-0.826765435040703
1	1.5774848572634164	-0.490888271859963	0.013925879819070449	1.4439065552881956	-0.8234595240453976
1	1.8856889118848283	-0.490888271859963	-0.0867158165766503	1.499163273876623	-1.1902588480264162
1	2.20000792621885	-0.490888271859963	-0.17675155285285485	1.6129737023415138	-1.3034069988217514
1	2.5115108595077418	-0.490888271859963	-0.2572992578909327	1.6893003224796277	-0.9939464307162986
1	2.7344904049483154	-0.490888271859963	-0.2921474709765729	1.7079968122989249	-1.3540590509679749
1	2.927183399887778	-0.490888271859963	-0.36053447251324433	1.700682558832735	-1.5645488046156764
1	3.0361049276757415	-0.490888271859963	-0.4217146764729051	1.6702320519280427	-1.6191668393810554
1	3.0965728860846524	-0.490888271859963	-0.4764475950392047	1.476521113881637	-1.9991702681823622
1	3.1299831968070135	-0.490888271859963	-0.5254126615557899	1.4123486126955977	-1.9815921978337991
1	3.1682407956577694	-0.490888271859963	-0.5692176049788696	1.137853399155574	-2.8574250651171496
1	3.1919679742151303	-0.490888271859963	-0.6084063474926222	0.8726589349301913	-3.648659717180092
1	3.1013519864994707	-0.490888271859963	-0.6434653226015219	0.7107567552683948	-3.8300267630307614
1	2.8412351711105726	-0.490888271859963	-0.6748297038156982	0.5203170828362452	-4.274497379664796
1	2.5333862409624888	-0.490888271859963	-0.7028888286735931	1.113957772220818	-2.4575189063242804
1	2.209587584720591	-0.490888271859963	-0.7279910863228177	0.9678048569374477	-2.300485339507359
1	1.9040272345117364	-0.490888271859963	-0.7504479110313387	0.7401903869921505	-2.566894881943321
1	1.664518605830528	-0.490888271859963	-0.7705381929311785	0.13631852166473532	-4.00809662554391
1	1.4710345380461485	-0.490888271859963	-0.7885114370645784	-0.5093189341143535	-5.709460372961084
1	1.280608307745942	-0.490888271859963	-0.8045905051976489	-0.3982338569547558	-5.938082093368266
1	1.0736630077854166	-0.490888271859963	-0.8189751920990456	0.5347270383548401	-2.4260096239038424
1	0.9464714046887662	-0.490888271859963	-0.8318439540746618	0.7186407288467771	-1.3505445793015978
1	0.8095668075001037	-0.490888271859963	-0.8433565911766353	0.5994070838881245	-1.3279475484954488
1	0.7055181382331259	-0.490888271859963	-0.8536560353426855	0.2898562430564195	-2.2180963433899747
1	0.6128351806473608	-0.490888271859963	-0.862870078930807	0.18837925647187753	-2.496183290587806
1	0.5293315767692992	-0.490888271859963	-0.8711131032539622	0.33578298708741955	-2.715335266855608
1	0.4548067569694093	-0.490888271859963	-0.8784874494869068	-0.05016640187260696	-3.7875271063913125
1	0.3902256608412992	-0.490888271859963	-0.8850847299683712	-0.35863790025160236	-5.063728730593703
1	0.28401927363260754	-0.490888271859963	-0.8909867222707284	-0.5251526971566635	-5.219540984812774
1	0.2814946593002298	-0.490888271859963	-0.8962667401068206	0.2912661007436961	-2.938252553071326
1	0.5156147598765313	-0.490888271859963	-0.9009903485856935	0.6708601782349488	-1.5247754510460385
1	0.8543293592539674	-0.490888271859963	-0.9052162582822652	0.9748093630490166	-0.8580997596602482
1	1.2267902011314886	-0.490888271859963	-0.9089967424698384	1.0094119452849604	-0.7883404511418332
1	1.5263260714784408	-0.490888271859963	-0.9123788292129923	1.1888231589966045	-0.7560104945720764
1	1.7370058408501663	-0.490888271859963	-0.9154045397861608	1.3879844199369076	-1.02679746183259
1	1.8609619250166898	-0.490888271859963	-0.9181114251154334	1.708080878068746	-0.9937119061205469
1	1.7938666453690306	-0.490888271859963	-0.9205329830110683	1.89576769013498	-0.8861169577760278
1	1.6489042154679903	-0.490888271859963	-0.9226994330278709	1.6445736861202274	-1.3328969028645825
1	1.5956798903243825	-0.490888271859963	-0.9246375376512609	1.6962821368785583	-1.5055539579233224
1	1.7103313318199702	-0.490888271859963	-0.9263713771576513	1.6206663381804447	-1.5212899004338671
1	1.9639651884196678	-0.490888271859963	-0.9279225284283826	1.6266196199593432	-1.511370403048506
1	2.2103421795229306	-0.490888271859963	-0.9293101841590119	1.4594466344486834	-1.8330851858783812
1	2.3679869281027255	-0.490888271859963	-0.9305515700918248	1.215257248542511	-2.740721240971661
1	2.3520600901924893	-0.490888271859963	-0.9316622430390584	0.8405439447986192	-3.5985014648947464
1	2.2112939464900525	-0.490888271859963	-0.9326558524643233	0.6260448271183007	-4.16792000475188
1	1.9254027714157393	-0.490888271859963	-0.9335446769244041	0.5892868924535158	-4.107062819581335
1	1.6647808662673602	-0.490888271859963	-0.9343399220924835	0.610397307149308	-3.77773534031735
1	1.4479307048634218	-0.490888271859963	-0.9350513035256289	0.8108740225258504	-3.46503156507389
1	1.2466784829400743	-0.490888271859963	-0.9356877619205287	0.6270797820308104	-3.5402097067821243
1	1.0903687591930444	-0.490888271859963	-0.9362570458809788	0.5215133689860545	-4.00295175850412
1	0.9289097305827498	-0.490888271859963	-0.9367664867782637	0.8380656640203182	-2.7910884078526896
1	0.7813010332694285	-0.490888271859963	-0.937222164286131	0.6778156624582405	-3.1313256009548835
1	0.63731504665843	-0.490888271859963	-0.937629860055106	0.8317933732091849	-2.4228047039898812
1	0.5482521175659745	-0.490888271859963	-0.937994521270689	0.894526155051894	-2.1509322251853145
1	0.5864175080313259	-0.490888271859963	-0.9383207374905135	1.0992770983785605	-1.4855726407638272
1	0.7699046251961776	-0.490888271859963	-0.938612621435056	1.2557293118855524	-1.0658580382400242
1	1.1865936631875171	-0.490888271859963	-0.9388737493829914	1.3391684076130268	-1.0760421407000287
1	1.646790396347123	-0.490888271859963	-0.9391073995897724	1.4271285919599928	-1.1662130108509399
1	1.9099927057753516	-0.490888271859963	-0.9393163734736942	1.5491078084992163	-1.1027462155110495
1	2.001996289620432	-0.490888271859963	-0.9395033532437637	1.5030562690549347	-1.2667582095054257
1	1.98896313800277	-0.490888271859963	-0.9396706634811193	1.6672404839351098	-1.2499508224856872
1	2.0871942151297187	-0.490888271859963	-0.939820211534388	1.7690701427114928	-1.477254034637241
1	2.137102137840295	-0.490888271859963	-0.9399541431707749	1.6805670508609825	-1.7911267801108075
1	2.272287141028365	-0.490888271859963	-0.9400738889017501	1.8015606702513545	-1.7118701861341858
1	2.4885306463581944	-0.490888271859963	-0.9401809984480729	1.8362430596951542	-1.599969951150451
1	2.7810464008575977	-0.490888271859963	-0.9402768427165688	1.9981790811182596	-1.665979043692617
1	3.0297007662268793	-0.490888271859963	-0.940362673404774	1.977678447181399	-1.5381065894266281
1	3.0882303815890224	-0.490888271859963	-0.9404393845823574	2.180251140433855	-1.5298844343691802
1	2.988399754215976	-0.490888271859963	-0.940507989528277	2.4325347022927906	-1.095515783431419
1	2.7419340714013485	-0.2824475753828705	-0.9405693823122016	2.3274897195961435	-1.263819488390386
1	2.4366054640512216	-0.30441349686067803	-0.9406243377945108	2.2660705560036702	-1.3283332608256668
1	2.1242845166179927	-0.3240646122957475	-0.9406734520216504	1.9545735990632964	-1.9122649473275144
1	1.8403649439822098	-0.3416448239006364	-0.940717380644711	1.9420730615305628	-1.7748911967337662
1	1.5833164564949578	-0.14893170741291162	-0.9407567197101384	2.1332510200152206	-0.9347439146314589
1	1.3549108618256167	0.02347292330920216	-0.9407919460550893	2.046630057778165	-0.8565909025740434
1	1.1662207956172392	-0.030731551326559647	-0.9408233577027867	1.7553116769027344	-1.3736132169656414
1	1.0091904517153683	-0.07922385007681021	-0.9408515506996763	1.5857966786635755	-2.124712995860525
1	0.8758212444244922	-0.12260592212692649	-0.940876703859692	1.620577861457801	-2.084982885018316
1	0.8271089312826472	-0.16141624330193816	-0.9408992344153458	1.7341991134800057	-1.5522769456015286
1	0.9378863092890664	-0.1961366650129135	-0.9409193807852163	1.783265017671398	-1.626576225920855
1	1.1633844489928997	-0.22719824061113297	-0.9409374409925262	1.9270510883199075	-1.714343009101035
1	1.3888225668194851	-0.25498646314638046	-0.9409535342465646	1.9476538901565121	-1.817859001874238
1	1.462741743824227	-0.2798463094101345	-0.9409680181751993	1.838763548812519	-2.1227771615628424
1	1.3617909067580394	-0.3020863228538379	-0.9409809523830747	1.8042720154727567	-2.007694337359153
1	1.1708629245584574	-0.32198268160600607	-0.9409924560794799	1.8118807613624643	-1.810072462533438
1	1.0909606333152588	-0.3397823277161566	-0.9410028868922826	1.804702895992226	-1.6666628441724702
1	1.1559764261174181	-0.35570618580570795	-0.941012066007549	1.9007543095062085	-1.5022407366906023
1	1.3762264364570167	-0.3699519346840314	-0.9410203510531466	1.9043899968975857	-1.2930589079255526
1	1.5954696051377588	-0.1742557397606942	-0.9410277420290754	1.9680784940920582	-1.071959614659682
1	1.6624249330795813	0.41769893852889	-0.94103429853998	1.8188125146040548	-0.8556859685127474
1	1.5382804982356966	0.3219501539619328	-0.9410403186090832	1.7168924668532235	-0.785274431732869
1	1.334493052353209	0.6531728156845407	-0.9410455638178069	1.4562528343888397	-0.7552259156603006
1	1.1430969352738816	0.9494906985252445	-0.9410503321893738	1.1818488049073803	-0.7918873676191773
1	0.966221582535502	1.2145818859963855	-0.9410546237237841	1.1064120661724266	-0.8144450548313443
1	0.787803363568168	1.4517375678513331	-0.9410583192117485	0.9940181939169652	-0.6801055232839381
1	0.6293239115435101	1.4554601164297953	-0.9410617762811345	0.8409820846229352	-0.6968434324724782
1	0.4904505729392645	1.6672313715291223	-0.9410648161180085	0.6632328456715062	-0.4667515169644305
1	0.36144111758517666	1.648244907504666	-0.9410674983270149	0.4724769240396603	-0.5821034139833656
1	0.2469405503465734	1.839699680502555	-0.941069942117443	0.3242429264701248	-0.8819712744255667
1	0.14468311986315915	2.0109789959920925	-0.9410720878846481	0.31144883043684135	-0.5947171101008101
1	0.05313687500654647	1.9557676889846787	-0.9410739952332748	0.2819046028334351	-0.5491010625030535
1	-0.02827587057738697	2.114815296593527	-0.9410758429772571	0.1623220360510032	-0.4265190625404779
1	-0.10309233031602764	2.048661291785768	-0.9410773926980164	0.07432355184809405	-0.26456758361469146
1	-0.1680493231361563	1.9894792424528025	-0.9410787636048419	-0.020311838699274106	-0.2483271689291971
1	-0.22888297094167534	2.144974293934365	-0.9410800153023782	-0.17517022503800497	-0.25550791767039427
1	-0.2831954235783963	2.4925237411553436	-0.9410811477906253	-0.259559178474461	-0.047389321380027855
1	-0.33105390018441855	2.5950067778677495	-0.9410821014649388	-0.26693855412406786	0.010089087799310767
1	-0.36798702422452734	2.68669016793087	-0.9410830551392521	-0.30084132584325207	-0.19111584252746192
1	-0.40716745198738613	2.768711644832804	-0.9410838299996317	-0.29359290367837615	0.06764582533234714
1	-0.44129698215543706	2.6336489468850384	-0.9410844856507222	-0.3140316762447918	0.060370221959472246
1	-0.4700156920814503	2.3043785757465236	-0.9410851413018126	-0.34044843911322875	0.046527865102908975
1	-0.49739860231431693	2.4266889788330337	-0.9410857373482585	-0.398834180434556	0.09971371043514178
1	-0.5230038636226195	2.536109996371856	-0.9410862141854153	-0.44865587231056986	0.09845672601275945
1	-0.5462637417652614	2.425559113158244	-0.9410866910225719	-0.4213069522091443	0.0833347071638571
1	-0.5580660574691547	2.5350993399896162	-0.941087108255084	-0.38282600130535754	0.11810821820095102
1	-0.5743337743426282	2.4246550298835436	-0.9410874658829516	-0.3378503221532455	0.43576567692599283
1	-0.5843773953989831	2.1174090523808324	-0.9410878235108191	-0.39723252968402184	0.4049661873005815
1	-0.5829527251805373	2.25942260575861	-0.9410880619293974	-0.34436523714873923	0.27988543716447933
1	-0.5875463955455863	2.1780298386655854	-0.9410883003479757	-0.2660650354374433	0.40086332912628186
1	-0.5965396635524286	2.105214180171541	-0.9410885983711987	-0.215641067224639	0.3868867611219284
1	-0.5929530136601702	1.8316315955827633	-0.9410887771851325	-0.11360882959186003	0.41394125191974823
1	-0.599088358161279	1.5868796591879375	-0.9410890156037108	-0.09683526390963149	0.1988726512896995
1	-0.606622027627861	1.367920083747839	-0.9410891944176446	-0.13605814256453952	0.20371449866822752
1	-0.6103470199005483	1.1720350166016176	-0.9410892540222892	-0.33600457790670524	-0.2739488463795028
1	-0.6155931823115067	1.413674159949375	-0.9410894328362229	-0.06482127682651767	0.5205701820669025
1	-0.6209738724056311	1.6298487678969178	-0.941089552045512	-0.21813777826234446	0.6389331640454574
1	-0.6271766297599346	1.6148016941540726	-0.9410896116501567	-0.30962309525986287	0.8581921707278937
1	-0.6329915992955951	1.8097808898862056	-0.9410897904640905	-0.45278417534299387	0.8035114017002902
1	-0.6355748049937469	2.192653719419878	-0.941089850068735	-0.5332093261788426	0.7046753461617623
1	-0.640692340581368	2.1182971616103305	-0.941089850068735	-0.5154820337785923	0.7891947375202713
1	-0.6503094308000024	2.260217016484164	-0.9410899692780242	-0.5671589876602805	0.8373500324947993
1	-0.656589674192461	2.387181350351831	-0.9410900288826688	-0.550196222509251	0.8824127971492585
1	-0.6665592066754108	2.2923248473396116	-0.941090148091958	-0.6580682896743922	0.7376011466352385
1	-0.6722450725505762	2.207464758763474	-0.941090148091958	-0.7397995208397705	0.8300313634154043
1	-0.6749321095398555	2.5484288462453994	-0.9410902076966026	-0.7775867502498509	0.8995810125882444
1	-0.6718234292937237	2.22813922637044	-0.9410902076966026	-0.6186821613946073	0.8110729258870826
1	-0.6433037392764793	1.9416024063788266	-0.9410903269058917	-0.45703640513879285	0.7280585169258187
1	-0.5874889962727069	1.6852615386087417	-0.9410903269058917	-0.3292041221129349	0.8087228176257839
1	-0.3962048167161912	1.4559342117862673	-0.9410903269058917	-0.26693928283870155	0.7751429062141646
1	-0.13330126066853354	1.2507740656331845	-0.9410903865105363	-0.07466378503032645	0.860649058950146
1	0.09919195348147943	1.0672340744048676	-0.9410903865105363	-0.02886697634599864	0.795880714224877
1	0.14918294271507357	0.9030357908928064	-0.9410903865105363	-0.032125048619207106	0.6928799714423081
1	0.05852009457278174	0.7561411534269178	-0.9410903865105363	-0.16864849245957983	0.30445141301384293
1	0.0185397762028752	0.6247265578544166	-0.9410903865105363	-0.1800296284160066	0.2704823936116356
1	-0.02266702135379926	0.5071607442160468	-0.9410905057198254	-0.24252407538249965	0.3541445500958056
1	-0.07422798389118608	0.40198423314311776	-0.9410905057198254	-0.31038971665813003	0.42902977944297993
1	-0.12669696172381428	0.30789144446362043	-0.9410905057198254	-0.4977651873627731	0.37081292975918867
1	-0.16789534943764572	0.2237144102326335	-0.9410905057198254	-0.48107552002630954	0.6017368139397092
1	-0.21778933956251492	0.14840806728585493	-0.9410905057198254	-0.5359115411651375	0.6565798632379352
1	-0.2692002827970403	0.08103771046156083	-0.9410905057198254	-0.6049600488088206	0.3366508005505691
1	-0.3026147062398881	0.02076691148386374	-0.9410905057198254	-0.5929762458080097	0.246911773380846
1	-0.335414486586233	-0.03315236050740751	-0.9410905057198254	-0.4345166752404016	0.5243843942643712
1	-0.37099053207502497	-0.08138954764631044	-0.9410905057198254	-0.5475920435269273	0.25004200641060564
1	-0.39313946904678143	-0.12454339350583954	-0.9410905057198254	-0.7185005712606496	0.2134979893829816
1	-0.4062475437028751	-0.16314956131677832	-0.9410905653244701	-1.2503558378015256	-0.2210088612505218
1	-0.40673671902221176	-0.19768736929272848	-0.9410905653244701	-1.2969290743330344	-0.17345554692959694
1	-0.4038366252303286	-0.22858549404970022	-0.9410905653244701	-1.4002346844722444	0.08892802304312196
1	-0.4044451886530686	-0.25622749148647345	-0.9410905653244701	-1.5635065663300236	-0.07942194629849648
1	-0.4317771369146872	-0.2809565055516537	-0.9410905653244701	-1.6449627510525573	0.07065733179351587
1	-0.4569228464120863	-0.3030795746793654	-0.9410905653244701	-1.6156031769437096	-0.04829791168577444
1	-0.4797042780714437	-0.3228712676726746	-0.9410905653244701	-1.6144706846361405	0.16289467895498627
1	-0.49702479178486403	-0.34057724508120385	-0.9410905653244701	-1.6906431990652904	-0.003737723000647995
1	-0.5158484452315232	-0.3564173586427388	-0.9410905653244701	-1.7198579688237174	-0.1149412843730115
1	-0.5155326598237194	-0.37058815467837136	-0.9410905653244701	-1.754236221629074	0.044821734484519066
1	-0.5112214558700675	-0.3832656457085518	-0.9410905653244701	-1.7109117477233233	0.3616409373216713
1	-0.5209126942667517	-0.3946071581971232	-0.9410905653244701	-1.5712715454173287	0.21940800214232198
1	-0.5225426428816634	-0.404753448516264	-0.9410905653244701	-1.2165264518455294	1.16483339046463
1	-0.5338234179441291	-0.4138305208881997	-0.9410905653244701	-1.4354442251188662	0.16149112676278435
1	-0.5513685815635541	-0.42195102809439017	-0.9410905653244701	-1.101557076046023	0.6633991349295458
1	-0.5496944659068941	-0.42921579139400967	-0.9410905653244701	-1.3016383856030578	0.2241154198202744
1	-0.5619898908366765	-0.4357149330122261	-0.9410905653244701	-1.1127863586781177	0.832142786175228
1	-0.5737930410055961	-0.4415292172447421	-0.9410905653244701	-0.9673608120766497	0.9811975138240732
1	-0.5781249277709709	-0.4467307955158737	-0.9410905653244701	-0.9038153389128166	0.6967838282916606
1	-0.5704340212515792	-0.4513842196575367	-0.9410905653244701	-0.862162178180477	0.5355346409797744
1	-0.5529236071400344	-0.4555472167696486	-0.9410905653244701	-0.9072084314394753	0.3933421462691706
1	-0.5290626757598892	-0.45927152368517604	-0.9410905653244701	-0.9671828746888641	0.4795031806500002
1	-0.520167755416859	-0.4626033638073054	-0.9410905653244701	-0.9233959214337845	0.46992803934978844
1	-0.5247375243193694	-0.4655841027605515	-0.9410905653244701	-1.1963982534528248	-0.31234239312090784
1	-0.5204850309407811	-0.468250695425605	-0.9410905653244701	-1.0317837392674059	0.5355350074326025
1	-0.5257693403243696	-0.47063628198579466	-0.9410905653244701	-1.119958910729376	0.31638499199133885
1	-0.5341554754199455	-0.47277051575264245	-0.9410905653244701	-1.1563266560397156	0.3131702987700687
1	-0.5263119810100332	-0.47467980158444817	-0.9410905653244701	-0.8452766307144899	1.03688176895222
1	-0.4703698628804631	-0.47638786213042933	-0.9410905653244701	-0.7495895789830587	0.8920026922796431
1	-0.33403431123508154	-0.47791594644698293	-0.9410905653244701	-0.5746625891589431	0.9562376691892107
1	-0.12847490867160194	-0.47928297900930134	-0.9410905653244701	-0.6533747955761036	0.640803198354584
1	0.04945526373935505	-0.06362456908854965	-0.9410905653244701	-0.5863168242066827	0.6567567813586164
1	0.11985785238643372	0.5166715595989262	-0.9410905653244701	-0.5794623945575176	0.7873124970646679
1	0.08606631780693083	0.6189334630736513	-0.9410905653244701	-0.6045022559977007	0.8752949874198667
1	0.003380566721570619	0.5019781202224308	-0.9410905653244701	-0.7590103590594114	0.9321286824215752
1	-0.07584896200706523	0.8142292190821512	-0.9410905653244701	-0.9469733015002381	1.2083480807263864
1	-0.14286014695158453	1.0935746788960328	-0.9410905653244701	-0.9967400934309946	1.110312111812648
1	-0.1973391051633715	1.3434819403564808	-0.9410905653244701	-1.1630924340457613	1.1727270489308097
1	-0.25344376515913286	1.5670538425346359	-0.9410905653244701	-1.3022373786034604	1.3659148133108028
1	-0.30344482012710655	1.7670647432960165	-0.9410905653244701	-1.4343041344781982	1.2982487925971287
1	-0.3479519063736378	2.1544390349256735	-0.9410905653244701	-1.5304910147769577	1.2628049795742227
1	-0.3848960274707001	2.2925503913211163	-0.9410905653244701	-1.5483255862403882	1.2700776314459337
1	-0.419686453939568	2.4161070083519456	-0.9410905653244701	-1.5679948318212757	1.3579891785650071
1	-0.4505387717285001	2.5266431096132815	-0.9410905653244701	-1.5712202642001387	1.3222673069884543
1	-0.47606025870862834	2.6255307940623758	-0.9410905653244701	-1.6669430988001264	1.385334625397539
1	-0.5011710994888576	2.713997440575324	-0.9410905653244701	-1.741811976043863	1.2804302861385446
1	-0.5257835262298165	2.793141443573684	-0.9410905653244701	-1.8167612716036374	1.5311700402899953
1	-0.548103021892481	2.6555040633254205	-0.9410905653244701	-1.8873069370479698	1.3790973221848095
1	-0.5653418176379701	2.7408121404229613	-0.9410905653244701	-1.8876391055413915	1.5971301017045607
1	-0.5808235280613288	2.817130167932128	-0.9410905653244701	-1.8726383593489002	1.6583930470227473
1	-0.5971081130492623	2.8854056213101087	-0.9410905653244701	-1.8478568589321862	1.4915172561291
1	-0.6086254589466795	2.946486078626935	-0.9410905653244701	-1.8328574710672902	1.6558705076127516
1	-0.6144248120654195	3.0011297109832253	-0.9410905653244701	-1.831366530135092	1.4921828702025803
1	-0.6177446119632012	3.050015057672175	-0.9410905653244701	-1.7612716506154569	1.677055699837185
1	-0.6302931778191714	3.0937486555742795	-0.9410905653244701	-1.6609400742446518	1.468696039832724
1	-0.6429828278692283	2.9244328363423344	-0.9410905653244701	-1.6466847795250321	1.6239624659323135
1	-0.647373782837535	2.77295978718212	-0.9410905653244701	-1.7247798555952145	1.5165068049041541
1	-0.6497553460225497	2.8458898865970124	-0.9410905653244701	-1.6939581221530025	1.5110760586363081
1	-0.654126631458094	3.1195753488052613	-0.9410905653244701	-1.7163618036576394	1.7214136684536536
1	-0.6537502281265952	2.947537981424397	-0.9410905653244701	-1.720954829775759	1.8289632654892025
1	-0.6572555772834356	3.002070510720031	-0.9410905653244701	-1.741607168884879	1.778812851660853
1	-0.6665233246792805	3.050856675277579	-0.9410905653244701	-1.6379589271607666	1.7612026457998236
1	-0.6689896456691078	3.094501581466026	-0.9410905653244701	-1.7450075706065702	1.7370335879620822
1	-0.6652409307478162	2.716665821379766	-0.9410905653244701	-1.7955655846092358	1.753021024371507
1	-0.659916567042966	2.3786471570981687	-0.9410905653244701	-1.6072751857790155	1.7722919496922946
1	-0.6526123754586122	2.07624942152347	-0.9410905653244701	-1.5633186895584155	1.6400560644703757
1	-0.6520373694508577	1.805718952451853	-0.9410905653244701	-1.5457307719553504	1.2832669755600943
1	-0.6327086560470401	1.5636977433214725	-0.9410905653244701	-1.4335043620767223	1.2039954052881092
1	-0.6200924389192961	1.5556219097976653	-0.9410905653244701	-1.409708280709995	0.9071191012138662
1	-0.6271887295028158	1.75683765887885	-0.9410905653244701	-1.2060744540494477	1.5156985270497942
1	-0.6279300324693796	1.7284083883729142	-0.9410905653244701	-1.229223763364932	1.6256735716570443
1	-0.6256136171610599	1.9114156332728245	-0.9410905653244701	-1.3232942968029833	1.666307070437301
1	-0.6270385257980846	1.866696412939916	-0.9410905653244701	-1.3807427976953388	1.8568336038713742
1	-0.6270381681702162	2.03513056024416	-0.9410905653244701	-1.424089862159898	1.7969767473995506
1	-0.6118672363645036	2.185814920724863	-0.9410905653244701	-1.457311543442988	1.8418876174097851
1	-0.5860305302206966	1.903738435623305	-0.9410905653244701	-1.4004962493727422	1.6546766950963474
1	-0.5071890228398394	1.6513876220841646	-0.9410905653244701	-1.2942804737874747	1.430473569345158
1	-0.345284389905509	1.4256300175271033	-0.9410905653244701	-0.9560100380123658	1.4911100887788475
1	-0.0214653600509827	1.2236633691121455	-0.9410905653244701	-0.9045571751336667	1.3449461864316365
1	0.4163874209151663	1.0429803477890847	-0.9410905653244701	-0.5965600886687176	1.4061154763753918
1	0.9041896578534003	0.8813380307185903	-0.9410905653244701	-0.4293728340351122	1.1995699488714318
1	1.2180841083029776	0.7367298870884592	-0.9410905653244701	-0.32977255048237525	1.159231253647678
1	1.375975739321263	0.6073608633714715	-0.9410905653244701	-0.2522582828407924	0.940116573262146
1	1.424880754279535	0.4916251209900081	-0.9410905653244701	0.016114812292288515	1.0010237180013666
1	1.4883445613420956	0.38808580053863906	-0.9410905653244701	0.19531464673693702	1.0982792069272544
1	1.5712308995192859	0.2954577066343818	-0.9410905653244701	0.22027739859926967	1.108678865864902
1	1.6978861204179696	0.2125908868366516	-0.9410905653244701	0.459150907573858	1.4158673105618667
1	1.939582239560937	0.13845680336932611	-0.9410905653244701	0.5027245288513327	1.213980961872176
1	2.1717822659140813	0.07213511579043377	-0.9410905653244701	0.6415146532752473	1.3269700922827787
1	2.345870505464672	0.012802522816106606	-0.9410905653244701	0.6716332195020936	1.2246282382816986
1	2.3332350360366787	-0.040277481296675736	-0.9410905653244701	0.4956999841495399	0.8538798969127704
1	2.2145280945133505	-0.08776378772825746	-0.9410905653244701	0.38363536639686224	0.3588859561387757
1	1.9949410070324898	-0.13024590412542825	-0.9410905653244701	0.2638003922248032	0.19012832215553305
1	1.735568296028458	-0.1682511527937835	-0.9410905653244701	0.15324362520105497	0.10344855212824283
1	1.5312228314619651	-0.2022512970580095	-0.9410905653244701	0.4124579716418698	0.546808340418687
1	1.563272964191483	-0.23266848682534938	-0.9410905653244701	0.6217142548064196	1.071458922789638
1	1.6964824310344704	-0.25988021322182453	-0.9410905653244701	0.47477235292026077	0.6444632468915605
1	1.7992920985513505	-0.28422433028368366	-0.9410905653244701	0.23929121246617713	0.37787870643261356
1	1.678480397813155	-0.3060030037652181	-0.9410905653244701	0.3036101158022309	0.7032180420445115
1	1.4541839473518154	-0.32548657053960833	-0.9410905653244701	0.30698565991658566	0.7065745228320306
1	1.2534850949501841	-0.34291699566840805	-0.9410905653244701	0.3062004914250404	0.8138003504873669
1	1.0526234026591377	-0.3585104950059799	-0.9410905653244701	0.2940361015589792	1.093410306357671
1	0.8755459305704633	-0.3724607538503948	-0.9410905653244701	0.16856440745086526	0.9950680328875096
1	0.7665507314416078	-0.38494089389675856	-0.9410905653244701	0.08289418993291633	0.8181699281116238
1	0.7045527218023601	-0.3961058276207401	-0.9410905653244701	0.07369911463696126	0.6081116059265055
1	0.6632611273253249	-0.40609422523189825	-0.9410905653244701	0.2492109154684129	0.8432324562925454
1	0.7340416429476334	-0.4150300047898389	-0.9410905653244701	0.3949031963325535	0.8464461607498469
1	1.112946521781344	-0.42302412034360315	-0.9410905653244701	0.5273398639369089	1.12481616424674
1	1.5885663143938897	-0.4301757540245926	-0.9410905653244701	0.6139042118584532	1.1151188429328998
1	1.9975035299189188	-0.4365737763604034	-0.9410905653244701	0.5295446572577948	0.6164368653150342
1	1.9904081930097148	-0.44229755093755074	-0.9410905653244701	0.5498535826519522	0.712580581808827
1	1.8135539403155714	-0.4474181562967176	-0.9410905653244701	0.4562180711092072	0.49882573692715027
1	1.787053953685158	-0.45199910118851017	-0.9410905653244701	0.5580825809523211	0.7805270967699255
1	1.8774783720726407	-0.4560973378524442	-0.9410905653244701	0.7066310064939411	0.9717632304143045
1	2.1292727101265396	-0.45976367924946915	-0.9410905653244701	0.8483044861757801	1.1381947991750139
1	2.344838629855027	-0.4630436335270161	-0.9410905653244701	0.8892888553336289	1.0468492847853155
1	2.5060796842795274	-0.4659779702631371	-0.9410905653244701	0.9237359048637911	1.0442359416240403
1	2.4661550627248348	-0.4686030780943831	-0.9410905653244701	0.9658920570694833	1.0219697592816293
1	2.370160828705485	-0.4709515309599434	-0.9410905653244701	0.8192036725447264	0.561942025570816
1	2.204064379920906	-0.47305250533416976	-0.9410905653244701	0.8449174818361163	0.46250338472098534
1	2.095382224386197	-0.4749320782498074	-0.9410905653244701	1.0408910371788285	0.9962819277862992
1	1.9686892141427512	-0.47661358492587297	-0.9410905653244701	0.8775896545816627	0.8358097235758648
1	1.810438882372453	-0.47811788698856283	-0.9410905653244701	0.8343786427821683	0.86353458037296
1	1.5745920054358686	-0.4794636704944842	-0.9410905653244701	0.8153387304367936	1.006092097302641
1	1.3568149918063075	-0.4806675949422709	-0.9410905653244701	0.677942681921056	0.9691103991623151
1	1.1703542585202924	-0.48174465090046115	-0.9410905653244701	0.7954859684472276	0.7827922770001007
1	0.977111351128509	-0.48270824941446683	-0.9410905653244701	0.6130823847929181	0.47428764694441183
1	0.8171851155622087	-0.48357028161121984	-0.9410905653244701	0.56567450995293	0.45926451078431624
1	0.6695526956002831	-0.4843414465247265	-0.9410905653244701	0.4925772018016869	0.36816599800066496
1	0.5530212044004773	-0.48503137030536025	-0.9410905653244701	0.5492976313734301	0.379966901072226
1	0.47547591922866284	-0.4856486062198616	-0.9410905653244701	0.3909631574265548	0.32629798736797566
1	0.44249523878554853	-0.4862007538606306	-0.9410905653244701	0.45895614945365093	0.3201633301842003
1	0.4224500179473765	-0.4866947273666351	-0.9410905653244701	0.678360170595505	0.8920237987706143
1	0.3994588077408758	-0.4871366660164415	-0.9410905653244701	0.5307487476021248	0.5933379403556166
1	0.3301242411951833	-0.48753199383286083	-0.9410905653244701	0.4965148484575325	0.2712705972668733
1	0.2515747369688807	-0.487885687803857	-0.9410905653244701	0.4414738702137272	0.19454631476932044
1	0.16365356464863845	-0.4882021288709313	-0.9410905653244701	0.41659724481651944	0.11445913848221106
1	0.08068622375925384	-0.48848519133609153	-0.9410905653244701	0.19561712195501857	0.18362896403205936
1	0.012584232837898534	-0.4887384216757911	-0.9410905653244701	0.04886311744748844	0.17669160994935812
1	-0.039396448843902844	-0.4889649789362826	-0.9410905653244701	-0.036519455558371945	0.45701074428832106
1	-0.03836236786240269	-0.4891676645359409	-0.9410905653244701	-0.208808368005768	0.3650461292890836
1	0.040583961736800934	-0.48934898186990966	-0.9410905653244701	-0.17546769581784316	0.44684101664422254
1	0.1875815959575937	-0.4895111959147472	-0.9410905653244701	-0.056822256063199406	0.3499950569521773
1	0.3807176769248516	-0.48965630342610383	-0.9410905653244701	0.06187579845774465	0.18534987045291296
1	0.7516537425830954	-0.489786152148014	-0.9410905653244701	0.20559057471589354	0.13382009724826124
1	1.2268163079658823	-0.48990226199895787	-0.9410905653244701	0.28173783179237927	0.1700207640853358
1	1.609886538187579	-0.4900061826997384	-0.9410905653244701	0.21957789474851078	0.27164362323147206
1	1.7540320268278873	-0.49009913614560435	-0.9410905653244701	0.18322584496559138	0.07557941243682795
1	1.7203518262741682	-0.4901823144294812	-0.9410905653244701	0.2941243999462165	0.1920692090691968
1	1.7573320975882618	-0.4902567010280325	-0.9410905653244701	0.5475802454052059	0.4294656091806829
1	1.9037748684459301	-0.4903232794179217	-0.9410905653244701	0.4692667925748783	0.43567037078155246
1	2.2300007450307096	-0.49038279465722734	-0.9410905653244701	0.6190739593299337	0.510827210297014
1	2.7790196045180435	-0.49043605140867413	-0.9410905653244701	0.7386804177204804	0.5502956592738365
1	3.2132897477295828	-0.490483705323371	-0.9410905653244701	0.7598421255590857	0.7007170666211916
1	3.322223434865072	-0.4905263524477808	-0.9410905653244701	0.7165177365349775	0.5076185277104709
1	3.061588297485562	-0.49056449942139685	-0.9410905653244701	0.5997422657146628	0.1251543258458783
1	2.714642296670281	-0.4905985932790662	-0.9410905653244701	0.6306164834812961	0.10233313552970678
1	2.3791649447576693	-0.4906291406602821	-0.9410905653244701	0.5505856797695932	-0.276251302134479
1	2.0799808610239405	-0.49065643958827615	-0.9410905653244701	0.5541131682771266	-0.16189975714128763
1	1.7890550008181871	-0.4906808774932489	-0.9410905653244701	0.6230138146401135	-0.09421582353978078
1	1.5527969710422236	-0.4907027225961087	-0.9410905653244701	0.47375713276768805	0.03528091097848499
1	1.3538689726356563	-0.4907223027224101	-0.9410905653244701	0.4149847465039099	-0.16513156808037838
1	1.168948184951004	-0.49073976688376864	-0.9410905653244701	0.5374612943112379	0.06683529847741129
1	1.025788914762474	-0.49075541310341586	-0.9410905653244701	0.37785015122493365	-0.11401963390088714
1	0.9143025991115816	-0.4907694201952905	-0.9038794453134686	0.31689867939288296	-0.25273054885868984
1	0.8358954307769052	-0.4907819669733314	-0.8705897148698439	0.5126905883991618	0.39029330569186255
1	0.7363447068155327	-0.490793142844508	-0.8035970149816732	0.501285571540996	0.20424699448471567
1	0.6289407132825116	-0.4908031862274053	-0.7064529480013158	0.4962749406752045	0.2278632616591262
1	0.49991030689579946	-0.49081212692434656	-0.5451238579160567	0.4454767887203465	0.15280173921977486
1	0.3806437671653807	-0.4908201735515937	-0.40079597942027323	0.5841021687424247	0.32968193247469973
1	0.2991203487946912	-0.49082735591146986	-0.23446653649132404	0.6055243225922337	0.26647421503327157
1	0.2053054692030941	-0.4908337634109444	-0.16008756944129127	0.6755137887870325	0.3166840130346991
1	0.11735748224330184	-0.49083951525930997	-0.05633560862744264	0.5884196930688117	0.33242974673277975
1	0.03640400721085462	-0.4908446412588896	-0.037939525420052536	0.5935905991002295	0.17397083621569792
1	-0.018878520332147267	-0.49084926061897594	0.0157290460463735	0.5453805082554082	0.1426753279764134
1	-0.07637013011946318	-0.4908533733395689	0.026530791590874164	0.6624824654285402	0.16119577344500302
1	-0.12478053083456643	-0.4908570390253148	0.07340537793547318	0.6204439865132605	-0.02560548955941804
1	-0.17941622691026357	-0.49086031728085994	0.11534020328289495	0.6230667815748616	0.20638570682760352
1	-0.22794772936230628	-0.4908632677108506	0.19006696343409268	0.5886476618428891	-0.013504207085214333
1	-0.28091164181306866	-0.4908659201176098	0.25691895165755474	0.5616023556461117	0.15653117955663232
1	-0.31989379472521795	-0.4908682745011377	0.3167258646059317	0.5383305549374999	0.053143485554636924
1	-0.35682164375426767	-0.49087039046608044	0.3702302122380046	0.5078174018709511	0.1841991256650418
1	-0.39372597875096965	-0.4908722680124381	0.4553072593170853	0.5239181533935053	0.26734691977189184
1	-0.4100769931154597	-0.4908739369425338	0.568629874582329	0.5366127987500688	0.2108336657471922
1	-0.4044341319914703	-0.4908754568610138	0.6327992216657041	0.4870493700069729	0.2047246783264622
1	-0.3994774693399878	-0.49087682776787817	0.6529950633911075	0.44590452903245487	-0.05245144188375011
1	-0.3953044289528307	-0.49087801986080365	0.5222181816328827	0.4556468193741276	-0.008680846571556565
1	-0.3989066952620095	-0.4908790927444366	0.3680115485525438	0.5735871091641792	0.29153127173563237
1	-0.37740557137155073	-0.49088004641877697	0.2672668245973319	0.6108352497154177	0.12494771200795239
1	-0.31046737976508954	-0.490880910686148	0.17713870112201752	0.6079686115020289	-0.03872604764155418
1	-0.17648946003986168	-0.4908817153488727	0.09650845110176724	0.6693704573461989	0.02514275595020797
1	-0.012459222097490667	-0.4908823709999817	0.02437524363609551	0.8708720820997783	0.287694914311357
1	0.130873617747829	-0.4908829968487676	-0.07736754332891893	0.7863356361344546	-0.03024434654133673
1	0.2528467596921613	-0.49088359289523037	-0.13117737966566123	0.7620698387417283	-0.15708473909113646
1	0.4622501850038631	-0.49088406973240056	-0.21652774384249546	0.7328902872625654	-0.29822750481632504
1	0.6980760215008563	-0.49088451676724765	-0.2556725279308651	1.0276043761715459	0.240872302820556
1	0.9507825490377734	-0.4908849041974484	-0.32790334358998346	1.013254137135202	0.13413803687587147
1	1.1847224349707197	-0.49088526182532605	-0.39252228850747806	0.9473961828060217	0.08708591314120968
1	1.4634422176091477	-0.4908855896508806	-0.45033155179252266	0.9728689250634316	0.17625245994996558
1	1.7574153056723114	-0.4908858280694657	-0.5020487733659444	0.9140204267328704	0.16337032920207425
1	1.9220814814018394	-0.49088609629037394	-0.5483159250522673	0.8423239606352394	-0.12100298802107107
1	1.9717766155307128	-0.49088633470895904	-0.5897073572067314	0.9289015171877071	-0.017939419320874252
1	1.8945641626950962	-0.49088654332522097	-0.6267368618656763	0.6511638641432339	-0.3253364482199074
1	1.780381928962859	-0.4908867221391598	-0.6598641100481569	0.6366264990076138	-0.5059357885529948
1	1.6437524668142913	-0.4908868711507755	-0.6522891941861771	0.7015414590307956	-0.19701773800144387
1	1.4990704171620823	-0.49088704996471433	-0.6827237429447967	0.6915046927438098	-0.14225149910195897
1	1.3795082681961024	-0.4908871691740069	-0.7099509657781913	0.6320147521589912	-0.035769214865090306
1	1.3369013184190648	-0.49088725858097626	-0.7343089402304583	0.5507772061578214	-0.23915371001870078
1	1.3656380289477879	-0.490887407592592	-0.7560999810589428	0.5337256834170967	-0.43772831138465174
1	1.3890248649837142	-0.49088749699956136	-0.7755946933500697	0.5632569489784895	-0.4075598729649774
1	1.3972407692139281	-0.49088755660420763	-0.7930349527515728	0.5483589794366431	-0.6673032246035007
1	1.5363135449594556	-0.4908876162088539	-0.8086373625418813	0.5474628770758657	-0.8049474541877366
1	1.8301082959255734	-0.4908876758135002	-0.8225955782112582	0.36311103576020165	-1.6620127658477777
1	2.0949664223845286	-0.4908877652204696	-0.8350828108568732	0.28208028690178166	-2.173824928720533
1	2.151143800046866	-0.4908878248251159	-0.8462541517639417	0.12396236581838596	-2.3529293508468307
1	2.0121634115006772	-0.49088785462743906	-0.8562481817311283	-0.025655282284219486	-3.013585017281287
1	1.8492436518618722	-0.49088791423208533	-0.8651890572331077	-0.13083492338226563	-3.211698306634518
1	1.707754742237384	-0.49088794403440844	-0.8731877621181009	-0.20570551067975062	-3.5242466801962515
1	1.5503875128834732	-0.4908879738367316	-0.8803434785147005	-0.25748399706965897	-3.787607172193199
1	1.3547332399843077	-0.4908880036390547	-0.8867451365526304	-0.47124473365703556	-4.745123027140637
1	1.1585002059847695	-0.4908880334413779	-0.8924721892231249	-0.5999333029728167	-5.161556527907664
1	1.0098676796888424	-0.490888063243701	-0.8975956852625318	-0.6231917830619587	-5.258042352074384
1	0.8898075339161051	-0.490888063243701	-0.9021792824312699	-0.424999700900266	-4.825593720475586
1	0.7646260378584836	-0.49088809304602415	-0.9062798435602751	-0.554186217884707	-4.972364481424367
1	0.6241915940039947	-0.49088809304602415	-0.9099482114113803	-0.7324135998880934	-5.260569190188183
1	0.5098109364094362	-0.49088815265067043	-0.9132301027469835	-0.8270041143860307	-5.372859908008092
1	0.405424845248616	-0.49088815265067043	-0.9161660487254039	-0.7981606651104228	-5.183408896747785
1	0.3192875207359901	-0.49088818245299354	-0.9187927062030625	-0.752697578485444	-5.020384310991837
1	0.27777053129489115	-0.49088818245299354	-0.9211425001066147	-0.7079232500644197	-5.115645641552832
1	0.22341718987188236	-0.49088818245299354	-0.923244636711908	-0.8514628974715029	-5.467237140562885
1	0.17354261596003542	-0.4908882122553167	-0.9251252824579161	-1.0513311551240652	-6.17472705192352
1	0.14012668749990806	-0.4908882122553167	-0.9268077427606726	-0.02288706116781386	-2.2777024289732393
1	0.12382458619700329	-0.4908882122553167	-0.9283129388504273	0.3624559969091557	-0.6058578976707858
1	0.09251907939299303	-0.4908882122553167	-0.9296594673762916	0.32539037078596367	-0.6551669875002554
1	0.03573151408134647	-0.4908882122553167	-0.9308641368480388	0.2512727193830293	-0.6344666368374605
1	-0.02142220442554972	-0.4908882420576398	-0.9319417888221713	0.42937083922119684	-0.15959546708486821
1	-0.07084662729655479	-0.4908882420576398	-0.9329058939483655	0.6556410808737254	0.3521805303992941
1	-0.11469395718109965	-0.4908882420576398	-0.9337683731555391	0.5979161254452301	0.27814642176543125
1	-0.172790321281828	-0.4908882420576398	-0.9345400148843619	0.43285223124307515	0.3601508145932989
1	-0.22621350242143143	-0.4908882420576398	-0.9352303558779682	0.24356610481312593	-0.13234972147479915
1	-0.2565100665028584	-0.4908882420576398	-0.9358479196005338	0.19061141645612883	-0.4629206617346015
1	-0.2746162290385252	-0.4908882420576398	-0.9364003950512105	0.2054523963379024	-0.6935814785146641
1	-0.2867935771670884	-0.4908882420576398	-0.9368946367641257	0.4377048729613687	-0.36161491512469
1	-0.2737672502812482	-0.4908882420576398	-0.9373368436223164	-0.0007380091233207803	-1.090721123287341
1	-0.2761748904983343	-0.490888271859963	-0.9377323800437956	-0.26934044884657443	-1.4935115514788284
1	-0.30315365143757816	-0.490888271859963	-0.9380863124233529	-0.2726320463661534	-1.4621100021597029
1	-0.34849973266339335	-0.490888271859963	-0.9384028726907544	-0.06119215157489501	-0.9257438384181497
1	-0.37547897043979506	-0.490888271859963	-0.9386861139618317	-0.15792973021877116	-1.3723477297589757
1	-0.40182425321479986	-0.490888271859963	-0.9389395529106155	0.009868704862288219	-0.8890331769769599
1	-0.43323751031532903	-0.490888271859963	-0.9391661697693351	-0.040079431408739055	-1.0715871966885477
1	-0.43603696166457784	-0.490888271859963	-0.93936894477022	0.04976337175953461	-0.9085621143547344
1	-0.4055234962809618	-0.490888271859963	-0.9395504409129873	0.20803041947568035	-0.8089716187797116
1	-0.40764813364484814	-0.490888271859963	-0.939712684755553	0.35221179878910014	-0.5903030805531939
1	-0.4412259632212358	-0.490888271859963	-0.9398579412744115	0.11507686182042463	-0.553272630467867
1	-0.42891614376974996	-0.490888271859963	-0.9399878197949665	0.049065969324894765	-0.5291373770734793
1	-0.3912845128979967	-0.490888271859963	-0.9401040488519111	0.31355343398090335	0.05027132446426192
1	-0.31529601163968224	-0.490888271859963	-0.9402079397474262	0.11459041470501816	-0.3013593555383491
1	-0.17845097439227064	-0.490888271859963	-0.9403009825976265	0.2764156394640015	-0.22068225563686544
1	0.07249413903519199	-0.490888271859963	-0.9403842502861145	0.6075554195538623	0.14124891663359307
1	0.49689878222058503	-0.490888271859963	-0.9404585772779144	0.7443848607745598	-0.01250134856337485
1	1.0159769173555575	-0.490888271859963	-0.9405252748752072	0.6455175347496281	-0.18194527979092487
1	1.444024097238228	-0.490888271859963	-0.9405848199151496	0.5954874707632651	-0.4427130834108517
1	1.7265207877949071	-0.490888271859963	-0.9406381064674104	0.6268981503527657	-0.28445788372972597
1	1.9109798779014457	-0.490888271859963	-0.9406857305784354	0.5579869146263865	-0.42039168571614627
1	2.1360321152580197	-0.490888271859963	-0.9407284671086042	0.6807186794154095	-0.3230587937571919
1	2.2784021007409745	-0.490888271859963	-0.9407666140811399	0.6592277972387465	-0.02930041218982953
1	2.3188619720053834	-0.490888271859963	-0.9408007675424882	0.6200128201505032	-0.005618090788050773
1	2.2790858852253693	-0.490888271859963	-0.9408312851205167	0.20867133720175604	-0.5260153046873786
1	2.2925982581866977	-0.490888271859963	-0.9408586436523821	0.5560151566718456	-0.09548966115761934
1	2.4584789381573375	-0.490888271859963	-0.9408830815566628	0.5657068984893268	0.15890737771664842
1	2.6034891709834547	-0.490888271859963	-0.9409049564612263	0.4561766636961719	0.12095985946818943
1	2.615081797547172	-0.490888271859963	-0.9409245067846508	0.2636033478339398	0.0050924967594024335
1	2.411293517199658	-0.490888271859963	-0.9409420305501593	0.361956118482562	0.29162427829801646
1	2.1227510083182612	-0.490888271859963	-0.9409576469670411	0.31211174512354467	0.5080592071781637
1	1.8455994238828002	-0.490888271859963	-0.940971654058519	0.050095522392926146	0.3040321840418094
1	1.5924450270453476	-0.490888271859963	-0.9409842306385269	-0.215307353547155	-0.2969480641992488
1	1.3585912102193978	-0.490888271859963	-0.9409954363117092	-0.11359032776563471	-0.010614967026201327
1	1.1425389165898765	-0.490888271859963	-0.9410054498919999	-0.09956146480148427	0.13239997997112263
1	0.9446563836519537	-0.490888271859963	-0.941014390588688	-0.20692658762114613	-0.08488789891284787
1	0.7653817055444285	-0.490888271859963	-0.9410224372157071	0.07342416308667457	0.18176056697011655
1	0.6329870341949629	-0.490888271859963	-0.9410296493777022	-0.18405522704468325	-0.11582424842008304
1	0.5450816869078977	-0.490888271859963	-0.9410360866793176	-0.29082139327411605	-0.4217090505466342
1	0.47809134123729363	-0.490888271859963	-0.9410418087251979	-0.17677334961981325	-0.08922496785442106
1	0.5677617310665616	-0.490888271859963	-0.9410468751199879	-0.15656931075737368	0.14673581260071863
1	0.8017976400821755	-0.490888271859963	-0.941051464677621	0.13261200519148061	0.5798614489069751
1	1.34572995839715	-0.490888271859963	-0.9410556370027421	0.23769500692259315	0.5593807686478082
1	1.736871611190224	-0.490888271859963	-0.941059272886062	0.22045905213101882	0.41703951399363076
1	2.0646014321709463	-0.490888271859963	-0.9410625511415142	0.19666633763214	0.17691882589333438
1	2.1866352665447795	-0.490888271859963	-0.9410655313737435	0.1375120648779896	0.006664468890878398
1	2.4882323847159427	-0.490888271859963	-0.94106821358275	0.09811797775805131	-0.46976778660794016
1	2.923561106417968	-0.490888271859963	-0.9410705381638889	0.30179419734220847	-0.15118846346084114
1	3.487708101576095	-0.490888271859963	-0.9410726243264493	0.357080344553109	0.05856065464058933
1	3.8081009484178594	-0.490888271859963	-0.9410745316750762	0.10458188035712421	-0.04717780452399892
1	3.823309907986913	-0.490888271859963	-0.9410762602097692	0.15116231888640977	0.20543879752652236
1	3.5157396891576083	-0.07400685655403574	-0.9410777503258839	0.06292307724046411	0.2853453764157252
1	3.1522657971945875	0.29894273069743804	-0.9410791212327093	0.10408227157703175	0.5333349963625478
1	2.762304077948679	0.6325900796281921	-0.9410803729302457	-0.04413906299326252	0.3559812424230542
1	2.4087221728258084	0.9310769755468452	-0.9410813862092037	-0.21549740020283598	0.5781884106843898
1	2.0840382684003123	1.1981085922774706	-0.9410823398835171	-0.33600749773326616	0.6366772261153176
1	1.7964665999723528	1.228559413966471	-0.9410832339531858	-0.442360913744792	0.6892272611222942
1	1.5274282805688726	1.464241788174792	-0.9410840088135655	-0.5972121887703006	0.923009959487357
1	1.289398681542108	1.6750875023267597	-0.941084664464656	-0.6936240817097292	0.8642254923402531
1	1.0777297134863673	1.8637137964403123	-0.9410852605111019	-0.8017582578007316	0.8788213412909809
1	0.8876509782649634	2.0324621794397184	-0.9410859161621923	-0.8748861719560816	0.9100967146055009
1	0.7183660386149532	2.1834276354322544	-0.9410863333947044	-0.9918419688132974	1.1094471780063289
1	0.5736646174532055	2.318483896078223	-0.9410868698365057	-1.156628151600775	1.0042097805172197
1	0.43514178396232156	2.4393079977052183	-0.9410871678597286	-1.2813141186782229	1.1284070789260687
1	0.31534255752190987	2.5473991163763516	-0.9410875254875961	-1.368963399230686	1.1437980214859655
1	0.2045382531172318	2.644099548725736	-0.9410878831154637	-1.4121015420027474	1.2089731004972413
1	0.10720877074769926	2.7306092554921824	-0.941088121534042	-1.3704195659552854	1.2958283761099922
1	0.019478895809442284	2.808002550820151	-0.941088419557265	-1.3467923074099342	1.4436855133285824
1	-0.054097427828205674	2.877239784770426	-0.9410886579758433	-1.412106472042292	1.5284817171227005
1	-0.1266098495355347	2.9391809331794643	-0.9410888367897771	-1.6031508605607874	1.0544189686933698
1	-0.18951809660568536	2.994594419147043	-0.9410890156037108	-1.5986112002711648	1.175348837737805
1	-0.24251336109957808	3.0441683187097626	-0.9410891944176446	-1.676657968022934	1.4106263773782561
1	-0.2887230987264361	2.880077442770289	-0.9410893732315784	-1.652603448986628	1.5474407643569497
1	-0.3345372552273519	2.941719375855026	-0.9410894328362229	-1.7294612995221412	1.617481476392673
1	-0.370091485416171	2.996865356170123	-0.9410896116501567	-1.7606986688693396	1.4538182663027779
1	-0.40142373980450585	3.0462001218919865	-0.9410897308594458	-1.795566184746595	1.3674866179790142
1	-0.4367275112761503	3.0903356935285697	-0.9410897904640905	-1.7852473100764752	1.4989982800149637
1	-0.4648817652165271	2.712938862057479	-0.941089850068735	-1.7950034636186587	1.6628433992402891
1	-0.491271036219346	2.5837534206510187	-0.9410899692780242	-1.9114271894596726	1.8626472645450365
1	-0.5160423391408447	2.676622704756428	-0.9410899692780242	-2.0454023048143917	1.6988807699509187
1	-0.5299301021547114	2.759705144362058	-0.9410900288826688	-1.9145411179188427	1.7058208784989537
1	-0.5502512328933598	2.625591590801576	-0.941090148091958	-1.6550648796512006	1.631859814738701
1	-0.5664907567698738	2.714051800012727	-0.941090148091958	-1.564347525237973	1.494225651419437
1	-0.5800748937234625	2.5847490566623974	-0.9410902076966026	-1.4118051910202478	1.6398649038187942
1	-0.5923750870248238	2.6775134365903623	-0.9410902076966026	-1.3254541906471362	1.5963531268416595
1	-0.6036481730881188	2.7605021776920484	-0.9410903269058917	-1.3072020338934731	1.6607970624808386
1	-0.6168898813577074	2.417863438068379	-0.9410903269058917	-1.4382353571181086	1.8747523806107904
1	-0.6266729109072827	2.5282145265076768	-0.9410903269058917	-1.5627163646291187	1.7554911832244688
1	-0.635619925709811	2.6269367484587116	-0.9410903865105363	-1.6764138386319465	1.7971657985779759
1	-0.6445527546068923	2.506814551146251	-0.9410903865105363	-1.7535911773592125	1.8093929038880583
1	-0.6409199111149647	2.190910402725625	-0.9410903865105363	-1.4317336074446303	1.9615593564588327
1	-0.630918668961016	1.908296760551836	-0.9410903865105363	-1.2417659923514364	1.7461087989166533
1	-0.6224436037354962	1.6554655335637187	-0.9410903865105363	-1.250714119630225	1.5272953213185305
1	-0.6209546201053817	1.429278537134892	-0.9410905057198254	-1.3155342011429554	1.2964055097506775
1	-0.6295091979269775	1.226927200332875	-0.9410905057198254	-1.375130688792788	0.8281308342367846
1	-0.6269360654137859	1.2543408076662839	-0.9410905057198254	-1.1651143195381184	0.9402522160423121
1	-0.6194850675894508	1.48730652130668	-0.9410905057198254	-1.0318902771824034	1.7242286998633176
1	-0.6117262117750616	1.6957214387742587	-0.9410905057198254	-1.0414668032541314	1.7341662480510398
1	-0.6206346027678018	1.882173355391697	-0.9410905057198254	-1.1417358949118506	1.6820604855498877
1	-0.6282657258285248	1.6320951478057322	-0.9410905057198254	-1.2927783192492184	1.9322132035816288
1	-0.6274260751981489	1.8252521102919441	-0.9410905057198254	-1.3781978580387808	1.5991396190181568
1	-0.6290653817422839	1.7896130617725776	-0.9410905057198254	-1.2459273926296142	1.5680780588143188
1	-0.6136994235389998	1.5492892737588182	-0.9410905057198254	-1.109604133264688	1.4935368932612723
1	-0.5268588536254729	1.33429102311016	-0.9410905653244701	-1.0831909005580047	1.2025755276815504
1	-0.2501083786467531	1.1419496906035758	-0.9410905653244701	-0.8048349484101733	1.5673939690307164
1	0.19363578873489637	0.9698778717371647	-0.9410905653244701	-0.6680939831743669	1.4775964140122924
1	0.8081153151915272	0.8159392167791363	-0.9410905653244701	-0.4486496730439979	1.4515037840867737
1	1.278552901176915	0.6782230391884972	-0.9410905653244701	-0.3206525302555381	1.4035958302027391
1	1.6287369839220465	0.5550195796868477	-0.9410905653244701	-0.22508644135852715	1.445747698112215
1	1.7381171098465977	0.4447996512716779	-0.9410905653244701	-0.025664030449385106	1.2944395291399124
1	1.8403922429094983	0.3461948802761282	-0.9410905653244701	-0.04077295840519226	1.1992915498180863
1	1.9236823429501206	0.25798131509126354	-0.9410905653244701	-0.03719447748708595	1.1029192516530526
1	1.901285659272525	0.17906392895804168	-0.9410905653244701	-0.03765456008410338	1.2030837383694268
1	1.709856640429304	0.1084629257998317	-0.9410905653244701	-0.23264513413721452	0.7943323955001861
1	1.4752597921020931	0.0453020167335497	-0.9410905653244701	-0.013612221060916554	0.8147643973847613
1	1.2761414164602436	-0.011202814474841465	-0.9410905653244701	-0.10198194759048704	0.6589405842574063
1	1.0832114334533167	-0.06175310240480543	-0.9410905653244701	0.12362479002872787	0.9127267353627952
1	0.9059567567558463	-0.106976265120808	-0.9410905653244701	0.18824271396903006	1.1063299201898555
1	0.7562805531306167	-0.14743370854156534	-0.9410905653244701	0.1768703685630145	0.7106328521803618
1	0.7314691660855339	-0.18362767631775262	-0.9410905653244701	0.2884963467169756	0.9345263019142085
1	0.8504553553694436	-0.21600742356950653	-0.9410905653244701	0.3957951458422717	0.8282799594538139
1	1.2786004656834131	-0.2449749389324676	-0.9410905653244701	0.5229988310033934	0.9503632316239417
1	1.7217978349554288	-0.27088981723761324	-0.9410905653244701	0.4987030195188959	0.9034969176733487
1	2.0054683793855106	-0.29407370005740524	-0.9410905653244701	0.5273574457900817	1.0878063880965583
1	1.9300035347335118	-0.31481444803102904	-0.9410905653244701	0.2601927651864496	0.6203270716359442
1	1.7531660905491835	-0.3333694638234233	-0.9410905653244701	0.3243961843688299	0.46956763899186166
1	1.6178701035126175	-0.3499691193924413	-0.8294571456868212	0.3687377332723908	0.9350834922986594
1	1.4810530059424254	-0.36481949780257894	-0.6551656547292998	0.23683972567124692	0.831023526342447
1	1.3177455776942668	-0.37810489662011865	-0.4992413648035758	0.3878106806399125	1.0112307475364843
1	1.1253737325806346	-0.38999024190130366	-0.359748674681332	0.4631640002123958	0.8954363138599793
1	0.940419029853128	-0.4006230551456646	-0.2349560247338334	0.4729701227043855	1.02091441196843
1	0.7641381142366864	-0.410135420249347	-0.12331429024826457	0.44010282926996297	0.9284140700709766
1	0.6327537416154718	-0.4186453246096524	0.013773521965603006	0.4918339447032727	0.9048975812419803
1	0.529274117891775	-0.4262584472644265	0.13641478138228294	0.4828519847395088	0.80059916961146
1	0.4273911237865834	-0.4330692615780152	0.20892073208081471	0.5534001521341262	0.7795075100104082
1	0.31111551532662324	-0.4391623465434828	0.2365746049601629	0.5193594065708989	0.8581908090259887
1	0.22669420853590577	-0.44461334045695233	0.22410316754536339	0.5316929692955539	0.7511178086187598
1	0.16594920773826827	-0.44948989459194605	0.25015719215935267	0.49949695061319893	0.5542712144969486
1	0.10627285861607695	-0.4538525374667562	0.27346549901812084	0.5222745933142294	0.5543668636768616
1	0.025627884186259865	-0.45775544970484683	0.29431758788042683	0.5386378438096854	0.5315659604326441
1	-0.045052858848698446	-0.4612470600813165	0.35018341192639096	0.5033525805825246	0.47380805872016873
1	-0.09837952516731541	-0.4643707011740071	0.36295072679692014	0.5071748847464169	0.43486827832422376
1	-0.14827402193166486	-0.46716514580532054	0.37437264562983225	0.5267595433663794	0.6063463217399302
1	-0.20632690444405935	-0.4696651732863583	0.3845909678745996	0.569671248781379	0.5579617282587828
1	-0.24917906772953513	-0.4719016886262141	0.35652126319229044	0.788803292329556	0.8317906023627205
1	-0.2840602571711726	-0.47390255699702144	0.256987318184896	0.8146472166854944	0.6654648826853544
1	-0.28304131576943503	-0.47569254412930767	0.16794252402611096	0.8541546125249002	0.6356122217428544
1	-0.3251931840839243	-0.4772938825561333	0.0882814529774254	0.7089592393404469	0.3635409749849498
1	-0.35120706503420485	-0.47872651003167743	0.017015163402303725	0.8289945873185977	0.47644203594187623
1	-0.33992110436764716	-0.48000812913588364	-0.046740855273183	0.715866926029431	0.20715337557957056
1	-0.34737111871534415	-0.48115468411163065	-0.14098931744363466	0.5504084977587903	0.0035889873073465996
1	-0.38017891588640584	-0.4821804502717012	-0.22530567514733527	0.7809167840657415	0.24891647541070347
1	-0.4080708199829834	-0.483098123405752	-0.26352549945984316	0.8864027760696263	0.684205934745336
1	-0.4300737553774625	-0.4839190283965752	-0.2977175548155476	0.8867156227116597	0.6222901996606784
1	-0.4643147164288447	-0.48465347684797644	-0.2910952999880014	0.830261886486006	0.4329566960434518
1	-0.4714219742669955	-0.48531049886386635	-0.24795977632827795	0.8250982647039634	0.41002873534447254
1	-0.47880749638908965	-0.4858982900831078	-0.20936989657985183	0.6381701551395345	0.15704598693176017
1	-0.4724083119280632	-0.4864241520748695	-0.17484681192927246	0.673238730313198	0.3985574338401883
1	-0.47133828934578814	-0.4868945817455954	-0.1439617712668646	0.6949567976875253	0.43807033154122366
1	-0.48095439608778434	-0.48731545015294353	-0.1907536822441312	0.6735113479755457	0.3402595173236586
1	-0.47408171232898644	-0.4876919727034631	-0.19540355977764998	0.7845286464138739	0.44434391683495966
1	-0.47778322037164833	-0.48802879855956344	-0.1995633381210524	0.7762524039472345	0.5655609952710478
1	-0.4839739077853932	-0.4883301596511301	-0.16607355958903275	0.7563013374507207	0.5609821445953942
1	-0.47408114608486146	-0.488599721663909	-0.13611307637113568	0.7621675058321433	0.5473877809624973
1	-0.47645251687562656	-0.4888408820627379	0.002323516073743805	0.6114822346387446	0.4645233754862687
1	-0.4895923906096861	-0.48905665088225364	0.08896021576882068	0.5980868319058303	0.5185772387108999
1	-0.45967690882436973	-0.48924965072689225	0.20367807145571734	0.6123119299974958	0.6094882147339609
1	-0.4441341930471252	-0.48942235518947425	0.3063068237205177	0.6771962334288291	0.5353213472800092
1	-0.45627500352846617	-0.48957682063029606	0.36090914851052724	0.6453752732615049	0.6281165357907343
1	-0.47971318896583154	-0.4897150438050079	0.48417957034108033	0.6505808912372788	0.5207258190493833
1	-0.47374461826069003	-0.48983866384138236	0.5572484273030914	0.6986110770829803	0.3993904680597467
1	-0.4994832747639087	-0.48994929006486887	0.6226171986494902	0.8094059987645275	0.5719579384827528
1	-0.520247029594356	-0.49004823377768547	0.7183084024180403	0.7183647935477898	0.34031364597490193
1	-0.4970047944265556	-0.4901367466774039	0.7667042147764977	0.7259677127042683	0.5038894614848224
1	-0.4778470271438367	-0.4902159612523035	0.735577715698868	0.7109105122162181	0.4975616647633025
1	-0.49520115787688734	-0.4902868013744014	0.6333091394001457	0.8671562901092696	0.6715602016814736
1	-0.4748906665673241	-0.4903501909157149	0.5046067376921258	0.7459719183005763	0.3162586053791626
1	-0.4374244087823869	-0.4904069047366456	0.3894672834529043	0.766812738615419	0.39368613751298603
1	-0.4270785921772277	-0.49045762829062567	0.3608837569319332	0.7810275687203911	0.4298203638067095
1	-0.44111074744296386	-0.490502987426441	0.3725234711361661	0.7884125882803508	0.6033021687226355
1	-0.45451106367219113	-0.49054360799287744	0.4201477013704451	0.7437982448297024	0.6135187740652978
1	-0.46437989410786196	-0.4905799370247821	0.49996442994846957	0.6678972011354929	0.3300790295105659
1	-0.45171194014848837	-0.490612421557002	0.5341586012690569	0.717420101999334	0.32887121944901726
1	-0.46896271642756926	-0.4906415086243842	0.564749493010428	0.8073855178685633	0.5066938608788282
1	-0.4839337342548421	-0.49066749625016015	0.5921166079446682	0.7444900442539905	0.5258624157392968
1	-0.489265786958863	-0.4906907420622074	0.6165996925459234	0.6920817133127104	0.4499307438366268
1	-0.49863551790184885	-0.49071157388608055	0.6385026708969422	0.762793067693883	0.5862851895144083
1	-0.5134637230003376	-0.4907302003380415	0.6208863393753291	0.7597149492288598	0.6008903542934522
1	-0.5278557413086588	-0.4907468598366754	0.6423376337296679	0.6817286796909307	0.40433834370828825
1	-0.5288896434762247	-0.49076176099824415	0.6987394823444026	0.6263910950294178	0.4153579848749743
1	-0.5407772534267331	-0.4907750826366866	0.7491976154055693	0.5573117000110706	0.27070486239939473
1	-0.5535178654480382	-0.4907870035659416	0.7571271789028415	0.5929964871835242	0.44855141235039286
1	-0.5529038183979825	-0.4907976727976249	0.8014322052940059	0.5717598830808129	0.4711227083305399
1	-0.5651395790783857	-0.49080720954102885	0.841068399874673	0.5601640228764269	0.4561054887691598
1	-0.5642650597308401	-0.49081576280776934	0.8765274413580404	0.5097774500749029	0.36117291476738567
1	-0.56877766777905	-0.49082339220249255	0.9082498676722506	0.531038915442688	0.5403630756803762
1	-0.5829995744312987	-0.4908302467368142	0.9366293674948005	0.48498415030666686	0.5396403277722248
1	-0.5960216991896851	-0.49083638601538054	0.96201808506591	0.5153819832415388	0.7198322270305316
1	-0.600915419336328	-0.4908418398405147	0.9847312693507996	0.4345340702240603	0.5722614386081339
1	-0.6111702792536222	-0.49084672742150925	1.005051088736944	0.49327406310506233	0.5440548865967559
1	-0.6216665975867363	-0.49085110836301044	1.0232293132430783	0.4895809574530829	0.572875090983974
1	-0.6156366340975182	-0.4908550124673415	1.0394919636814768	0.4451989649840531	0.4757324104729626
1	-0.6207931511227958	-0.4908585291414717	1.0540408613787104	0.3963917767392165	0.44285116383522394
1	-0.6164564363811975	-0.4908616881877243	1.104267668814235	0.4047722711695311	0.5179574242391489
1	-0.6135054104203886	-0.4908644598037761	1.1492014646011475	0.3994576322997715	0.3671827472911452
1	-0.618961798413326	-0.49086699300124276	1.1894000290034925	0.41080387189572654	0.4890759191555036
1	-0.6127744786620086	-0.49086919837315496	1.1881513116993954	0.4642597537814623	0.5494186868650919
1	-0.6170660726875428	-0.4908712249311283	1.2242452618569033	0.45047097617617327	0.4235360903981778
1	-0.5946400635247376	-0.49087304287283967	1.2193244216090922	0.42608171229873887	0.5291711326599198
1	-0.5606056921720055	-0.49087462239596596	1.1404999017471846	0.47774907537931965	0.41398951167764997
1	-0.5641965143893952	-0.4908760827097997	0.9583486443312024	0.5699383046067741	0.48189294063426313
1	-0.5628095739110665	-0.49087736420969463	0.7953930030998094	0.6387353739648964	0.4928888792084073
1	-0.5113627188780885	-0.49087849669797384	0.6496097579971459	0.584874312571376	0.5129718971041898
1	-0.5075609558229831	-0.49087953977928367	0.6308230892790677	0.5161574312314242	0.2937937989096081
1	-0.5110043161492995	-0.4908804338489778	0.6884381904343703	0.42789297153480166	0.3624445713193286
1	-0.49928261572740973	-0.4908812683140256	0.7399819028873993	0.3382777370466621	0.23082993466104815
1	-0.47708569701664194	-0.4908820133721041	0.82330484488093	0.3700396027779066	0.31323455698391867
1	-0.4711340838329275	-0.4908826690232131	0.7862137090194822	0.4704326548636908	0.6001579550565396
1	-0.47242434557749685	-0.49088326506967583	0.7530313265407587	0.5254357271600236	0.5171428795596841
1	-0.45046310363200953	-0.4908838015114923	0.7605568301523759	0.45937311298626493	0.3430821755197763
1	-0.4569499367231181	-0.4908842485463394	0.841711593594411	0.452281221614847	0.3179842835908612
1	-0.4456452900004362	-0.4908846657788633	0.8398919830044599	0.4330197388033114	0.2801104340598266
1	-0.43747757612549015	-0.4908850532090641	0.8382638821375668	0.5011432514065658	0.41075687658861054
1	-0.4528910988352725	-0.4908853810346186	0.7623851430204366	0.5144528146349248	0.3355250720198596
1	-0.4281009608460375	-0.49088570886017313	0.7689251434384529	0.46834302146067347	0.3495262634270575
1	-0.4239255660754134	-0.4908859770810814	0.7747757565371761	0.44000656240315694	0.22831054195917122
1	-0.43608789383350355	-0.4908861856973433	0.8544320592142948	0.4034096625598051	0.26694144951595006
1	-0.3912628466096357	-0.4908864241159284	0.8140605817380029	0.44000501399225306	0.2398401495504176
1	-0.3914225274528796	-0.4908866327321904	0.7407326233859722	0.557987440749606	0.5713801077006905
1	-0.39346026124474287	-0.49088681154612923	0.6007096903454827	0.6114954547146816	0.5564187671400399
1	-0.35862620417592933	-0.4908869307554218	0.5498648423502358	0.5439416724067718	0.4918402644734829
1	-0.36790581289607643	-0.4908871095693606	0.5415895123097145	0.41697631341501157	0.49042606772783626
1	-0.3842561418071521	-0.49088719897633	0.6086082594275698	0.3741293786159418	0.1674026331321653
1	-0.36682029310617037	-0.49088731818562253	0.7057756914286054	0.2791166039586803	0.20566787145982193
1	-0.3842117661491472	-0.4908874373949151	0.7182811630954641	0.41324745583344447	0.48164394964082297
1	-0.4083258086531579	-0.4908875268018845	0.7666799556861508	0.42120622127804414	0.6814333134406508
1	-0.413241373902096	-0.4908875864065308	0.8099783192348858	0.3702792979630092	0.4242693173990391
1	-0.4453065270020872	-0.49088764601117707	0.8487138280311991	0.36173585334925545	0.44642748241781444
1	-0.42777724802048406	-0.49088770561582334	0.8833673127429736	0.30004869803932727	0.3454371303277653
1	-0.4549324685104646	-0.4908877950227928	0.8399465808589015	0.3760489420726441	0.5819166663905991
1	-0.43259658157049813	-0.49088785462743906	0.8383129367600618	0.39021665935166633	0.7381151374241665
1	-0.3878991776933294	-0.49088788442976217	0.8368512520608555	0.29383099955769354	0.4864447531790858
1	-0.4213082069158287	-0.49088791423208533	0.9099660045991986	0.2384230804156983	0.5034989197263107
1	-0.38670791926366416	-0.49088794403440844	0.9753757243364286	0.23984810493503672	0.37012744954735644
1	-0.3307922953986785	-0.4908879738367316	0.9594701057191062	0.2552812329666353	0.4430158469717243
1	-0.3557750755996956	-0.4908880036390547	0.8708184488948557	0.3101338871957945	0.6482352475068845
1	-0.34825410192244216	-0.4908880334413779	0.7915091644585225	0.2436057903129398	0.6021489852548043
1	-0.30541469403093957	-0.490888063243701	0.794979764098888	0.16682417032381974	0.39293267433619905
1	-0.31820641703510444	-0.49088809304602415	0.8352959284650031	0.1741220782263013	0.37649269998231594
1	-0.3381782347532858	-0.49088809304602415	0.8713634141603144	0.15375693526059436	0.4510983653171607
1	-0.3182944828976998	-0.49088815265067043	0.940841150890605	0.1980360356648494	0.49621676198623166
1	-0.3301900798706027	-0.49088815265067043	1.0029971126844768	0.19261925773738434	0.5143999025950008
1	-0.3590990478226087	-0.49088815265067043	1.0213918212597513	0.17417404357824157	0.39872561285553365
1	-0.3769612783496992	-0.49088818245299354	1.0750593664087031	0.20303744940833396	0.5068175201374695
1	-0.40486352385213825	-0.49088818245299354	1.1230711460420868	0.22253185066221268	0.4100011031631504
1	-0.41527267039232796	-0.49088818245299354	1.1660234450243498	0.29639234715768753	0.5292789448550431
1	-0.4372071796546518	-0.4908882122553167	1.1672381876810323	0.34843757096425926	0.5715432512448748
1	-0.46335335311392073	-0.4908882122553167	1.2055359599674988	0.2594598273980695	0.4295220394531569
1	-0.49206747348228935	-0.4908882122553167	1.2397980209782709	0.214499238280529	0.3769723284512017
1	-0.5037637823255222	-0.4908882122553167	1.196026992597961	0.24792054217525825	0.49332451774125385
1	-0.5054519050736949	-0.4908882420576398	1.194079947277883	0.27727372753815993	0.3178250486807165
1	-0.5171414487897503	-0.4908882420576398	1.1923379419351843	0.20737000903859373	0.26657123383198544
1	-0.5200092070618649	-0.4908882420576398	1.2279908177227485	0.2827728390325057	0.2812245413012697
1	-0.5311622493706646	-0.4908882420576398	1.2226752755184824	0.30149233070325204	0.30547373899762603
1	-0.5484395497166523	-0.4908882420576398	1.2551310773796907	0.2811675043603133	0.31468912237803953
1	-0.5390896075157184	-0.4908882420576398	1.284166407106631	0.19772810662977158	0.24502267434687386
1	-0.5488069527467963	-0.4908882420576398	1.272930931601987	0.2559817244881559	0.2103291393004053
1	-0.546774493965992	-0.4908882420576398	1.262879681175997	0.28695659483312674	0.5093211987198365
1	-0.5320324771837893	-0.4908882420576398	1.2910984272720958	0.24800524792293557	0.3992836736079838
1	-0.5182717912724968	-0.4908882420576398	1.3163436168590399	0.2019487036241943	0.3606309550869034
1	-0.5296691530200635	-0.490888271859963	1.3389285319487783	0.288168206745722	0.3832742455069786
1	-0.5417578690419064	-0.490888271859963	1.3591333143708697	0.2881574181799901	0.29072716321867176
1	-0.525394009876476	-0.490888271859963	1.414419840876093	0.2318989383079174	0.3344146290814744
1	-0.5262092226025108	-0.490888271859963	1.4266691913851615	0.21921263165489493	0.329502556577566
1	-0.5424872510795234	-0.490888271859963	1.4376277437110545	0.30126441525573144	0.5298088752875753
1	-0.5427028410795284	-0.490888271859963	1.484642337640498	0.27726554224643163	0.4205982017078438
1	-0.5553067200458123	-0.490888271859963	1.4894915331055156	0.2841296305379966	0.48633157625879975
1	-0.5619873874415977	-0.490888271859963	1.5310407387542015	0.2852359145427722	0.4637382872779985
1	-0.5686330073062792	-0.490888271859963	1.5310002075958824	0.27839604800539347	0.38872141594098814
1	-0.5790670387856456	-0.490888271859963	1.5681752667969087	0.24638254116869648	0.5011701499839701
1	-0.5885467402981667	-0.490888271859963	1.5642215715121657	0.18690980522931028	0.4307325995873908
1	-0.5917987697148851	-0.490888271859963	1.5606845126930857	0.15261639836873336	0.4180452708354708
1	-0.5939195029745413	-0.490888271859963	1.5575202213212525	0.21224424471541026	0.5921239302104967
1	-0.582999276408075	-0.490888271859963	1.554689358331239	0.29393810281353633	0.6115315475851606
1	-0.5928455464857137	-0.490888271859963	1.5521566377734493	0.2567756280429234	0.45789522198446875
1	-0.5822774045556945	-0.490888271859963	1.5871020064297663	0.2568591158240419	0.38875357432664565
1	-0.550554560930414	-0.490888271859963	1.5439425217029188	0.1548921169390725	0.18468916929733611
1	-0.5570838325285736	-0.490888271859963	1.4309092273825004	0.3103554372550789	0.4419348406050895
1	-0.5734023921640057	-0.490888271859963	1.3297874444456312	0.2938337643015166	0.295604760735425
1	-0.568304526109147	-0.490888271859963	1.2021108386709531	0.14527900447899286	0.030530570511098743
1	-0.569123255509221	-0.490888271859963	1.013467026134046	0.23894349566428127	0.12402608492120515
1	-0.5657715671265064	-0.490888271859963	0.807491673067362	0.3944586481305224	0.2523196074016288
1	-0.5593057148703444	-0.490888271859963	0.6976447238372738	0.35562924499068993	0.2206234071173213
1	-0.5412797801864904	-0.490888271859963	0.6365847722480672	0.2970072158100233	0.18426839644837736
1	-0.5097009413828886	-0.490888271859963	0.6563816204826054	0.3656621902113343	0.22809110756519796
1	-0.5322100990250984	-0.490888271859963	0.7485146653878918	0.37940208620786064	0.25543306809799
1	-0.5173225873050987	-0.490888271859963	0.8309383521085388	0.39888524939872755	0.2748804887536251
1	-0.5050815218113142	-0.490888271859963	0.8674650319857481	0.46170098123852754	0.3957326521205771
1	-0.5199608676949853	-0.490888271859963	0.9001424439155308	0.46869922396144637	0.3861062168979386
1	-0.5041695111422304	-0.490888271859963	0.9665874367245918	0.31187929205390374	0.20687827285034305
1	-0.5157073014327918	-0.490888271859963	1.0260303739107985	0.32777975152095573	0.31736339322962076
1	-0.5048334472799288	-0.490888271859963	1.079208922555559	0.2997333143223901	0.3110681011534745
1	-0.492775725673348	-0.490888271859963	1.1267835617255417	0.25587652830786745	0.2029944148266475
1	-0.49603973562365805	-0.490888271859963	1.1321334362050899	0.40011768136983206	0.518666132500769
1	-0.4804674857449476	-0.490888271859963	1.0997082711311992	0.36791857729423527	0.5396241205204196
1	-0.4900100105530189	-0.490888271859963	1.145122718772061	0.2982427069034593	0.46101386846193154
1	-0.48204981024871635	-0.490888271859963	1.222962093068235	0.2625641209540374	0.3146997583702607
1	-0.475570546947489	-0.490888271859963	1.2553877349792821	0.27935812566781787	0.26589479516236636
1	-0.4995398395717618	-0.490888271859963	1.2843961234068693	0.30724296030735576	0.25591063838613715
1	-0.5004794471913576	-0.490888271859963	1.2731364484165228	0.31676502404172097	0.2983103209040384
1	-0.4853224330701906	-0.490888271859963	1.3002746815155493	0.34388616704227204	0.23826379259867564
1	-0.5031807296907286	-0.490888271859963	1.3245528453487143	0.3458344491054983	0.3719873736934996
1	-0.5113592022040492	-0.490888271859963	1.346272420208339	0.3647213391375643	0.19896857974590829
1	-0.5273648374546247	-0.490888271859963	1.3284921163094672	0.4003826917617526	0.22542813525123426
1	-0.5210542552979963	-0.490888271859963	1.3497967236334774	0.4534338578660085	0.2578105896372956
1	-0.5359685891081265	-0.490888271859963	1.4060672036115425	0.4217616047620675	0.41929626616309346
1	-0.5343029373110189	-0.490888271859963	1.4564080943368065	0.41495906201802524	0.23465430091739187
1	-0.527334677504389	-0.490888271859963	1.4642326344503165	0.4399343402872798	0.16855769863722855
1	-0.5431845658182732	-0.490888271859963	1.508443545107678	0.4660949340167652	0.44760292085192666
1	-0.5451177232609496	-0.490888271859963	1.510784577128476	0.4519073840941065	0.3439416534276319
1	-0.5428684823872457	-0.490888271859963	1.5128787267113946	0.4363550611416779	0.4347342120025188
1	-0.552514540463221	-0.490888271859963	1.55196316109712	0.405035954876384	0.24886793372595334
1	-0.5565977566507632	-0.490888271859963	1.5497178541355288	0.4761479934527045	0.4321769197041398
1	-0.5721500389734876	-0.490888271859963	1.547709296822237	0.5572951975177446	0.34646720630552436
1	-0.5774361364964181	-0.490888271859963	1.54591221678794	0.4693746863490227	0.16017162745833707
1	-0.5697882645305248	-0.490888271859963	1.5815158591390754	0.45693357555392206	0.26856593468120565
1	-0.5839261286336976	-0.490888271859963	1.5761560902885257	0.5312691154317797	0.3236939378183168
1	-0.5974416010365522	-0.490888271859963	1.5713613734686607	0.5710918428308283	0.4971764990621102
1	-0.5854122512408648	-0.490888271859963	1.6042829260226714	0.5602773874578979	0.3714852707151908
1	-0.5850517027448654	-0.490888271859963	1.5965243086460748	0.5540875224686632	0.22492478336460184
1	-0.574320124878984	-0.490888271859963	1.6640052301780572	0.5346436220042328	0.25237021996453524
1	-0.5407886379138774	-0.490888271859963	1.6499526007516545	0.5483965064320755	0.3586974957834714
1	-0.5341610782565506	-0.490888271859963	1.5629586683026568	0.5705921127802694	0.20161095961734973
1	-0.5341341369571305	-0.490888271859963	1.3362880461935756	0.5591477560252907	0.16324469041850873
1	-0.5447814934600019	-0.490888271859963	1.0962930442056549	0.4739240462225966	0.1302448060564398
1	-0.523900436688717	-0.490888271859963	0.9188003666013012	0.5505031139953066	0.14028728121093606
1	-0.4826570027646275	-0.490888271859963	0.7228011621084278	0.6352316203401069	-0.06306142794395105
1	-0.44848631558938734	-0.490888271859963	0.5846678751152791	0.8101861655056256	-0.12157347921801984
1	-0.45962594685312164	-0.490888271859963	0.5355137128637416	0.8016842107145249	-0.07943605712740268
1	-0.46922873195701964	-0.490888271859963	0.49153949225003496	0.6069212809268905	-0.2792946214830047
1	-0.4638323956436525	-0.490888271859963	0.5638327735766804	0.6954481889885702	-0.1726970112564412
1	-0.4546501511106793	-0.490888271859963	0.6657186284525098	0.5740608447690382	-0.05256816592196583
1	-0.4454085701538728	-0.490888271859963	0.7940787802913113	0.7025119019787724	0.44534600462903573
1	-0.4344962412028338	-0.490888271859963	0.8344897756469644	0.6913037251260237	0.45016522578056195
1	-0.45157726345371063	-0.490888271859963	0.8706423171701012	0.5892536292260188	0.360249924739242
1	-0.452325420954419	-0.490888271859963	0.9029849298112388	0.47441159510020053	-0.014791171406492835
1	-0.44499974189563835	-0.490888271859963	0.8947079904453137	0.6217188691552006	0.13577898579900727
1	-0.47329719599499	-0.490888271859963	0.8500923642512066	0.6395983812530456	-0.035220346607806735
1	-0.4846877330107345	-0.490888271859963	0.8473894128284766	0.7559073140045084	-0.044178799048680516
1	-0.4833435588650027	-0.490888271859963	0.8077601919912263	0.8335702379873308	0.10135094307843066
1	-0.49254743988401456	-0.490888271859963	0.8467293509943205	0.7038900030540218	0.005147055013534566
1	-0.4903080337766918	-0.490888271859963	0.8815920480085953	0.6435986743749181	0.017113524676129803
1	-0.4687238210114731	-0.490888271859963	0.9499918347415306	0.6848423045379888	0.09296776519336526
1	-0.4490437382269451	-0.490888271859963	1.011183572199919	0.7312052962264234	0.30896804821481316
1	-0.45989407834746016	-0.490888271859963	0.9915045027430847	0.7018915391515675	0.2637646731114355
1	-0.45760150489703416	-0.490888271859963	1.0111103776963661	0.6400775026048339	0.09274946288775601
1	-0.4564981633183524	-0.490888271859963	1.028650117249685	0.5259031465693066	0.09282245454208934
1	-0.477132516465081	-0.490888271859963	1.118763876005654	0.44454749754449935	-0.02401217041496232
1	-0.4799427860573491	-0.490888271859963	1.1993810651581591	0.4746836665992656	0.17394913360129433
1	-0.48557703431017435	-0.490888271859963	1.3087139839333293	0.49729066474106237	0.12900017840122105
1	-0.5051303976199966	-0.490888271859963	1.3693139068756135	0.504096651911697	0.37617319564178603
1	-0.5159984105176754	-0.490888271859963	1.4607389678124958	0.4799792450322211	0.17075750735801842
1	-0.49849115545230166	-0.490888271859963	1.5053179967548265	0.40877050914773505	0.23762010443229362
1	-0.47889076407778386	-0.490888271859963	1.396354984403963	0.38088345366064325	0.1367097363813744
1	-0.48835064704593073	-0.490888271859963	1.1872411487765524	0.5150722340996261	0.11125467291307169
1	-0.48310719664630775	-0.490888271859963	1.0001643423458364	0.45193539460513055	0.30644137740717037
1	-0.47607271607937784	-0.490888271859963	0.9072240717389088	0.38123515512806416	0.2254701065635608
1	-0.4475136273919638	-0.490888271859963	0.7868671547380891	0.15840063064703536	-0.24289826985049492
1	-0.41056008876103345	-0.490888271859963	0.6419824496525741	0.1805836121790062	0.004926684311416767
1	-0.35281910245337383	-0.490888271859963	0.47515492051113395	0.36792851935935494	-0.07839783659756926
1	-0.25926111888058273	-0.490888271859963	0.4003302299288798	0.6019908170199433	0.30962086351937057
1	-0.18526892618604102	-0.490888271859963	0.29617960717500147	0.792450848692162	0.4756780684069495
1	-0.17568794148095468	-0.490888271859963	0.20300467308233489	0.8971216853407199	0.6309309606212873
1	-0.18705316142384817	-0.490888271859963	0.11964861325815555	0.8753053758251423	0.7036687801043459
1	-0.171210008434819	-0.490888271859963	0.007865697721301912	0.8385935785593462	0.5474568827898205
1	-0.12294636925621348	-0.490888271859963	-0.09213727623434742	0.9420733767621173	0.8010139451785583
1	-0.039836983047845796	-0.490888271859963	-0.0699683717615038	0.861542783124629	0.6302611458824691
1	-0.02352703255828753	-0.490888271859963	0.024286671134239272	1.039341033803634	0.8735227104662473
1	-0.04400644715631883	-0.490888271859963	0.145819991966756	1.0492338145576905	0.6545917335545206
1	-0.043646461179154064	-0.490888271859963	0.32896818176693887	1.0818694194348708	0.7097834870337991
1	-0.06997933501218316	-0.490888271859963	0.4556046268889297	1.1532555277586858	0.772607430227312
1	-0.11364586165750629	-0.490888271859963	0.6061070697267668	1.204813228664393	0.9174535389206356
1	-0.16060515004364334	-0.490888271859963	0.7035379542568768	1.2312299673140241	0.8667805012134081
1	-0.19619842127476356	-0.490888271859963	0.7162794007116552	1.2524630263601721	0.9473810877998456
1	-0.22961123539220354	-0.490888271859963	0.6532555952925971	1.268083760695042	0.866537064269958
1	-0.2527201349697328	-0.490888271859963	0.6340846554308667	1.2022562079175705	0.6604218184457252
1	-0.28755717227078303	-0.490888271859963	0.5797227161724765	1.3683814311338682	0.9047964316138741
1	-0.32682408637315175	-0.490888271859963	0.605512036559855	1.329261602271963	0.9045117422466261
1	-0.3649568730978333	-0.490888271859963	0.6285834447587122	1.3789597423746998	1.1782146298137763
1	-0.379208880095673	-0.490888271859963	0.7236457599222252	1.331555101194492	1.09346707196178
1	-0.39180995764365434	-0.490888271859963	0.8831125028873643	1.2861401689968668	1.114314008043039
1	-0.3629460806053901	-0.490888271859963	0.9885632519512959	1.1597724979736705	0.9831770661181781
1	-0.35170395915503466	-0.490888271859963	1.0456903698813649	1.1533513026116864	1.1347649655298826
1	-0.33619804924591373	-0.490888271859963	0.9479525810362766	1.1047242452129356	0.546483858052717
1	-0.35720239822483213	-0.490888271859963	0.7860923539631031	1.26984149153166	0.9581305946980292
1	-0.33000923937847804	-0.490888271859963	0.6785004272516737	1.1604404287555126	0.8473064101641616
1	-0.25861652445010064	-0.490888271859963	0.6194580928817361	1.0018141479895388	0.5065307839556076
1	-0.17739738779078112	-0.490888271859963	0.49221523010571744	1.001602717147073	0.5508467114818508
1	-0.13586932678692273	-0.490888271859963	0.41559274423343107	0.9063803871069789	0.29918482676996005
1	-0.07826981955412121	-0.490888271859963	0.2726225701343719	0.9165679390198674	0.47837581892593906
1	0.05491791021998944	-0.490888271859963	0.1447189898731066	0.9784353644337778	0.3293827583507856
1	0.1820627422969746	-0.490888271859963	0.030294074250548617	1.1926932696126784	0.3587841283477493
1	0.3127771736125337	-0.490888271859963	-0.07207244551774618	1.0724062080391414	0.3925104066071512
1	0.37576223616858606	-0.490888271859963	-0.1636514354492743	1.154816697124153	0.5305432470255046
1	0.38703335527860483	-0.490888271859963	-0.24557958405598646	1.2041737932690053	0.6487165020903894
1	0.2900464953081678	-0.490888271859963	-0.31887398499311465	1.163642727949506	0.7754521193719017
1	0.23016836956238879	-0.490888271859963	-0.384444488259118	1.088875022453065	0.6969057503427439
1	0.25613803876743746	-0.490888271859963	-0.4431050250781537	0.9661874834106381	0.25156918096666525
1	0.4347938120463611	-0.490888271859963	-0.49558375559081863	1.1570158808731528	0.565054887916289
1	0.6192009567050135	-0.490888271859963	-0.5425321883647706	1.1780390793467652	0.6955032544722142
1	0.727187168407802	-0.490888271859963	-0.5473220176037796	1.1811001506490793	0.7488267801108639
1	0.6475747941565925	-0.490888271859963	-0.551606995503137	1.0598219708468606	0.5724135191553046
1	0.5270149230424005	-0.490888271859963	-0.555440468219748	1.101103507987348	0.3888291841841631
1	0.44382260442146515	-0.490888271859963	-0.5588699406553486	1.0086280478227376	0.059883483480912325
1	0.3882736087262419	-0.490888271859963	-0.5991491501418198	1.1982311755700228	0.3460523319140758
1	0.3316611469596643	-0.490888271859963	-0.6351836744686744	1.1543453488818374	0.6007145590113708
1	0.2988450945453069	-0.490888271859963	-0.5929984872622456	1.008980827428308	0.23229614535110385
1	0.25035632862353885	-0.490888271859963	-0.555258912472336	0.9056022650922592	0.3109092554209102
1	0.214789536755842	-0.490888271859963	-0.40986297835019864	0.8192930093608844	0.34334763410907526
1	0.12371144913071647	-0.490888271859963	-0.2797891631771995	0.7390708758780025	0.584947698289704
1	0.06537279959972264	-0.490888271859963	-0.20063400145060703	0.7753722815870773	0.5414776177100044
1	0.0002875367110102542	-0.490888271859963	-0.09260916620554248	0.7563836471621367	0.7657621606818241
1	-0.07443656289485413	-0.490888271859963	-0.03317932713998384	0.7409763891394822	0.6414067986241014
1	-0.1381097014697224	-0.490888271859963	0.019987535269147372	0.8027172179075074	0.7461363110169067
1	-0.1635050203181087	-0.490888271859963	0.030340526757778444	0.8239286475161913	0.5347342662273867
1	-0.13909362514267842	-0.490888271859963	-0.03481973264069388	0.7949113173023566	0.44109846368916794
1	-0.11619915327458188	-0.490888271859963	-0.09311339169642595	0.891817380199937	0.45835993480642356
1	-0.08182596676943664	-0.490888271859963	-0.1080526402110598	0.9390423533921242	0.5735360109306221
1	0.10740117454090246	-0.490888271859963	-0.08420658769940856	0.9459954258657334	0.3801252650086193
1	0.5360424637199651	-0.490888271859963	-0.10008451250873975	1.060003725509604	0.5685862434129606
1	1.316438567044527	-0.490888271859963	-0.11428927533987006	1.0494059413230588	0.5746935979770944
1	2.1565551865330286	-0.490888271859963	-0.1642081726320389	1.0254786658640995	0.4719786834129359
1	2.8819558723003396	-0.490888271859963	-0.20886655025747602	0.9433697463417358	0.1978734640736367
1	3.263637791136879	-0.490888271859963	-0.28602982907009994	0.944676001776886	0.08625433449342285
1	3.6392276384443862	-0.490888271859963	-0.35506148464030174	0.9373771980212449	-0.13677882785382195
1	3.89738059999857	-0.490888271859963	-0.41681848274563066	0.8481897950729855	-0.570802216943434
1	4.003944883296571	-0.490888271859963	-0.47206739872011966	0.8734612782322909	-0.49042412900253257
1	3.863424072311861	-0.490888271859963	-0.5214940138020642	0.8232948439490604	-0.416278992334225
1	3.6302914716871997	-0.490888271859963	-0.5657120174121315	0.7758758346708399	-0.3965052384236559
1	3.404015789392804	-0.490888271859963	-0.5680590695020327	0.650314009321888	-0.7453820308684153
1	3.1105842691316985	-0.490888271859963	-0.6073698823278993	0.6583227316653826	-0.4680060510766581
1	2.724611769548586	-0.490888271859963	-0.6425380531456824	0.5512613638812952	-0.4335005805473627
1	2.467682133722935	-0.490888271859963	-0.6740001263723367	0.4829100493429318	-0.4745140118622616
1	2.2412214386112828	-0.490888271859963	-0.7021466912438408	0.42603465113362654	-0.6628207066434997
1	1.9379459728536834	-0.490888271859963	-0.7273270905821189	0.29141629842746425	-1.2038775575654197
1	1.7023190370561696	-0.490888271859963	-0.749853891143385	0.22856813159196374	-1.4486624352515907
1	1.5117169730539963	-0.490888271859963	-0.7700068771293304	0.3571786125562663	-1.1069296160038218
1	1.3005143517386588	-0.490888271859963	-0.7880360304193528	0.5784259743954322	-0.2849970592712454
1	1.109306346918114	-0.490888271859963	-0.8041652856631655	0.36743850777026077	-0.7672940115267006
1	0.9656993862429825	-0.490888271859963	-0.818594735652647	0.274772401821668	-0.9310981951966361
1	0.8159051654211784	-0.490888271859963	-0.8315036115540702	0.42195750336749516	-0.616372182388787
1	0.6660494326060084	-0.490888271859963	-0.8430520710474404	0.40919235653026337	-0.23744834235338708
1	0.6121994375066218	-0.490888271859963	-0.8533835229076339	0.30577122310971583	-0.47953014250214265
1	0.5800635932979754	-0.490888271859963	-0.8626263555390908	0.16820213675559773	-0.5929618835556846
1	0.46952886580027053	-0.490888271859963	-0.8708950098594185	-0.02311122075959234	-1.1210917012707895
1	0.496196579900967	-0.490888271859963	-0.8782923634851737	0.07631170994737675	-0.835789352823722
1	0.5622838257968751	-0.490888271859963	-0.884910147964376	0.07017176060738893	-0.6672038175026168
1	0.5251517414526423	-0.490888271859963	-0.8908306773111997	0.18341350503303452	-0.6757088771143902
1	0.526734542793569	-0.490888271859963	-0.896127146029198	0.2976608668093002	-0.44182838617981707
1	0.4355053722952025	-0.490888271859963	-0.9008654768552838	0.054197755554171646	-1.316197144250421
1	0.3239596308135098	-0.490888271859963	-0.9051044995736647	0.2365937318398085	-0.7892486073427951
1	0.2832823218051092	-0.490888271859963	-0.908896785480866	-0.015393013177110742	-1.1650208750371849
1	0.19052979069777765	-0.490888271859963	-0.9122894222461119	0.022300865229446975	-1.0626366055248124
1	0.10555056208060276	-0.490888271859963	-0.915324550353125	0.17577690750431527	-0.6535894579063356
1	0.02579394458913554	-0.490888271859963	-0.9180398399372846	0.2362724778469647	-0.3271527863976352
1	-0.05039868395094336	-0.490888271859963	-0.9204689080181373	0.15091719192918	-0.460229441575662
1	-0.08777318411060193	-0.490888271859963	-0.9226421529644229	-0.00041547716861141187	-1.0653966321526223
1	-0.11483960113050859	-0.490888271859963	-0.9245862180522716	0.03838722584751591	-1.1050823422928264
1	-0.11832972875119989	-0.490888271859963	-0.926325541185964	0.1053464439846364	-0.7284083820094057
1	0.002040467344930633	-0.490888271859963	-0.9278815204329068	0.2652972847617901	-0.35291899938096044
1	0.3324608624780681	-0.490888271859963	-0.9292734676979464	0.36047421630529386	-0.3385354282021176
1	0.7471348164425434	-0.490888271859963	-0.9305187279326573	0.39491397131036204	-0.37167017189381396
1	1.1621726865654456	-0.490888271859963	-0.931632857949277	0.3697795706940326	-0.7397227843078718
1	1.3568019979937553	-0.490888271859963	-0.9326295668160604	0.5337738875934334	-0.7752823347329567
1	1.4305929058030284	-0.490888271859963	-0.9335211926944369	0.7010212923026188	-0.47088358995385843
1	1.3688362949749557	-0.490888271859963	-0.9343188816529443	0.6569712725646975	-0.6779526971016578
1	1.294653665440487	-0.490888271859963	-0.9350324684579395	0.6129443322486997	-0.9732530684110456
1	1.2974684351834327	-0.490888271859963	-0.935670834201466	0.5900529954766283	-1.2687521932433181
1	1.5487851016144287	-0.490888271859963	-0.9362420851151875	0.6986239895974095	-1.2056816161123425
1	2.0384385694111518	-0.490888271859963	-0.9367529565239424	0.7075662339113891	-1.1822507105386075
1	2.6058900460733634	-0.490888271859963	-0.9372101241479245	0.6433849352818367	-1.3614702774313494
1	2.840169916899876	-0.2824475753828705	-0.9376190120097911	0.660891786030831	-1.060665011420118
1	2.759684811440463	0.11246793334641074	-0.9379848057136213	0.6650823726970239	-0.9098242747774838
1	2.4482836828847776	0.6742071165410691	-0.938312154421693	0.4848393725975837	-0.9280444362016631
1	2.13773418549306	0.9683083025868036	-0.9386049324359041	0.32955399744940034	-0.8385474025548465
1	1.8368448128734751	1.0229757171969578	-0.938866894848864	0.19707602007431135	-0.8664270484690451
1	1.5675110928506903	1.0718822831399815	-0.9391012603113799	0.126067521714935	-0.9114552639897499
1	1.3275312298482105	1.324075621203663	-0.9393108898463923	0.02329934886595909	-0.8399415678696124
1	1.1140393133379076	1.5496924395862226	-0.9394984656629075	-0.039373256929316536	-0.780178258864736
1	0.919291627085155	1.5430925363134782	-0.9396661931327752	-0.1981030877988791	-0.7790635380598331
1	0.751007747443462	1.7456285283096555	-0.9398163372324898	-0.351529957258862	-0.6538542202616363
1	0.598320913212689	1.509939716799537	-0.9399505668920997	-0.4890412025489884	-0.6107227157088854
1	0.46187443732345634	1.5075291856948811	-0.9400706702509424	-0.5879046276680555	-0.6239580933698269
1	0.3369818449788633	1.7138129986395412	-0.9401781374251327	-0.5547798335499622	-0.5666672888247161
1	0.22946537748122803	1.689917615157164	-0.9402743393214961	-0.6306159614393573	-0.3717347548201049
1	0.13360826394709013	1.876981194654677	-0.9403603488236351	-0.7731335073085585	-0.31107306509732124
1	0.04449168322379297	2.044331610280348	-0.9404372984197968	-0.9326586437807503	-0.20662964960314728
1	-0.03871939223378221	2.1940460839568634	-0.9405062013889394	-1.0619703895096475	-0.28675001278267914
1	-0.10649730525113502	2.3279836846015414	-0.9405677133821532	-1.0577481482439706	-0.08759592033257128
1	-0.16619438188853278	2.447806189752531	-0.9406228476783961	-1.0430963180524433	-0.1638206855197253
1	-0.22109939410088247	2.5550018082180275	-0.9406721407194696	-1.045016431677344	-0.06197697905666435
1	-0.2725268478219993	2.2340195823533517	-0.9407162481564639	-1.0242341687940486	0.08082613386827477
1	-0.31402443595123714	2.155303779133832	-0.9407557064311804	-1.0244386613201295	0.05552237200519149
1	-0.3524089628929552	2.501764607095243	-0.9407909923807759	-1.0516659486514879	0.07825369025190121
1	-0.3918723935090138	2.3948331564220378	-0.9408225232377625	-1.1431996015845898	0.06488317359098061
1	-0.42036815226139734	2.507611346057656	-0.9408507758392967	-1.14907294050852	0.11598874055045451
1	-0.45160152254411756	2.6085043692260284	-0.9408760482086016	-1.2120909257742172	0.115823500278677
1	-0.47788049515185516	2.698765592429026	-0.9408986979735446	-1.270858502240586	0.19328396635830714
1	-0.5028743618167929	2.5710736050396337	-0.9409189039480595	-1.2686311423815608	0.3158379403234303
1	-0.5258453362464062	2.6652792253145297	-0.940937023760014	-1.2657801317073556	0.32866332226994754
1	-0.5431187622904863	2.5411165482403755	-0.9409531170140525	-1.3788082661888985	0.43588137207869
1	-0.5566318505075514	2.6384785921634135	-0.9409676605473317	-1.5489833806192577	0.5362145540019743
1	-0.5737376682906378	2.7255810075324187	-0.9409805947552071	-1.6895588986264836	0.6881445034064717
1	-0.5923074953576948	2.595063521491003	-0.9409922176609016	-1.7071150712254426	0.6973764015701875
1	-0.6054382197787875	2.686740712670911	-0.9410025292644151	-1.708646707014939	0.6301353738953263
1	-0.6086914412884007	2.5603161584799112	-0.9410117679843261	-1.6714387246823799	0.5909585360892593
1	-0.6234570615099182	2.655655220708374	-0.9410201126345683	-1.7347478984877467	0.573915042596262
1	-0.6343285910816363	2.740947562179298	-0.9410275632151417	-1.7577047836696837	0.36994656234644824
1	-0.6400732867411547	2.817251284573359	-0.9410341793306908	-1.7552365002719041	0.47054210827381887
1	-0.6467215292102045	2.8855138633477444	-0.9410401397951494	-1.7857539240372438	0.7925346891543199
1	-0.6549810044357195	2.738142329107009	-0.9410454446085177	-1.7983136288825434	0.8805212277295579
1	-0.6617128126166871	2.8147414521280085	-0.9410502129800847	-1.8116344162827382	0.9432499974200999
1	-0.670268940159046	2.8832689139504404	-0.9410544449098504	-1.7893895820279924	0.9125560252005712
1	-0.6742079727109752	3.1530152242956633	-0.9410582596071039	-1.8143333123545016	0.8960372519264915
1	-0.673184918588751	3.1858943392739096	-0.94106171667649	-1.8240390031722307	0.9772820291575306
1	-0.6757478587076929	3.0068682079080027	-0.9410647565133639	-1.8134912727834025	1.1646062609814756
1	-0.6808853022466554	3.055148448227968	-0.9410674387223703	-1.791109769920386	1.0125366638505437
1	-0.680912362755365	2.889900526895003	-0.9410698825127984	-1.8491955652107652	0.7422476661810011
1	-0.6819782726171534	2.950507246483235	-0.9410720282800035	-1.8621587409736367	0.6736710202754715
1	-0.6830956212873478	3.0047272090138026	-0.9410739952332748	-1.8697870581014662	0.6670025448156979
1	-0.6868461243479814	2.6363518983843193	-0.9410757237679679	-1.868661468564285	1.02076411662414
1	-0.6864476672979308	2.9321189746887955	-0.9410773330933717	-1.867371990038585	1.1504414895731256
1	-0.688994394953505	2.988276565060472	-0.9410787040001972	-1.8681785392969619	0.89000278860213
1	-0.6944658033169154	3.0385163677313765	-0.9410800153023782	-1.9448991013857044	0.6644415946237344
1	-0.6972555987137172	3.083461847301545	-0.9410810285813361	-1.828570901749929	0.6468018547732239
1	-0.6998323671102377	3.1236706648415278	-0.9410821014649388	-1.6740943178298264	0.8128593244802932
1	-0.7021812073452931	2.951201521403047	-0.941082935929963	-1.5521794628379808	0.6332502612136058
1	-0.7049338690484253	3.005348289427989	-0.9410838299996317	-1.4787764484230934	0.8855116985903917
1	-0.7056175939281756	3.0537889854557267	-0.9410844856507222	-1.5417839805802784	0.819367822062833
1	-0.7047415844645115	3.097124901157884	-0.9410851413018126	-1.5368604586250236	1.14183743448035
1	-0.7067783347797367	3.5527752422119847	-0.9410857373482585	-1.6487005987609598	1.089232742124899
1	-0.7092991940194961	3.5435267468773617	-0.9410862141854153	-1.720276356512681	1.1446871028579875
1	-0.7091874949152634	3.326812359253152	-0.9410866910225719	-1.7953927769152418	1.125067771925093
1	-0.7099727265049968	3.1329358494771076	-0.941087108255084	-1.866653202755842	1.1221995030344958
1	-0.7094299666100438	3.1679311678167035	-0.9410874658829516	-1.9526138459693378	1.2139624076598066
1	-0.709633158843944	2.990797841597907	-0.9410878235108191	-1.9517954951935197	1.1132590393489254
1	-0.7103967539476386	2.832331260080948	-0.9410880619293974	-1.8797600698255812	1.3450805333193465
1	-0.7110035292310366	2.89900477898564	-0.9410883003479757	-1.8601860879379142	1.2027101941334764
1	-0.7098475567510542	2.7502113163033672	-0.9410885983711987	-1.8602359079427093	0.9344644163985303
1	-0.700650381254575	2.8255387145914423	-0.9410887771851325	-1.8858965589920136	1.3045000553117472
1	-0.7050865165435904	2.684487418623129	-0.9410890156037108	-1.9369751118280913	1.1725206237978056
1	-0.7056441179950824	2.766741353645536	-0.9410891944176446	-1.8482494759118613	1.226877866556916
1	-0.7052929274283063	2.840326865750869	-0.9410892540222892	-1.768735687619741	1.4858969833205535
1	-0.7027744523743363	2.6977170274917555	-0.9410894328362229	-1.8327467100722195	1.541717063699165
1	-0.703513549969045	2.5701359047444345	-0.941089552045512	-1.9772195839454378	1.5731220956946144
1	-0.703646945163961	2.4559994444295	-0.9410896116501567	-1.9562076788830602	1.518378814148428
1	-0.7017720214591903	2.5623315107797637	-0.9410897904640905	-2.034724943966107	1.659393188055368
1	-0.703751372501536	2.2405770471179483	-0.941089850068735	-2.0621162223442795	1.4643607649770516
1	-0.6982274524461145	2.3696106158857	-0.941089850068735	-2.1485915502233928	1.3308151518451223
1	-0.6961680523658902	2.276606148442539	-0.9410899692780242	-2.1030506501936355	1.568662904897871
1	-0.6890272967173985	1.9849618063116161	-0.9410900288826688	-1.8372004004001816	1.4443792707444165
1	-0.6751768462111357	1.7240514079395002	-0.941090148091958	-1.7048208594898735	1.452084776908853
1	-0.6623251907366902	1.4906363944754824	-0.941090148091958	-1.6781193292646674	1.0632663517232304
1	-0.6675978772145554	1.4902600507389017	-0.9410902076966026	-1.5398162825153967	0.9902137774122702
1	-0.6576952211429978	1.9068044986276937	-0.9410902076966026	-1.5098743627504707	1.2238717817081
1	-0.6488483421436237	2.0710118420459884	-0.9410903269058917	-1.53062407132777	1.5216799112814903
1	-0.6484178177947059	2.00947409788294	-0.9410903269058917	-1.632478209573485	1.6006191698016687
1	-0.6460927002082548	1.745980791769141	-0.9410903269058917	-1.755772639701169	1.7040847810801645
1	-0.6495485775099655	2.1355767869840547	-0.9410903865105363	-1.8386424305782751	1.860530493470577
1	-0.6582496039436742	2.067235291658001	-0.9410903865105363	-1.8299613401317827	1.7516861454488384
1	-0.6550769083090974	2.2145362539975464	-0.9410903865105363	-1.854945096632848	1.8951253401637962
1	-0.6634869448672118	2.3463142590983868	-0.9410903865105363	-1.9119250179156149	1.591930523609576
1	-0.6664546601285464	2.2557645494074174	-0.9410903865105363	-1.987717348251567	1.2081048288469964
1	-0.6668631307589123	2.3831978526319766	-0.9410905057198254	-1.9777171118161303	1.4802974359457586
1	-0.6660393945686806	2.497202229050765	-0.9410905057198254	-2.0419443117162914	1.5324842940487537
1	-0.6687730423901423	2.599192216129184	-0.9410905057198254	-2.0404855919229203	1.6065580400884376
1	-0.668875979611599	2.481993745925807	-0.9410905057198254	-2.0033818982587865	1.575872065684916
1	-0.6769560448564628	2.5855866211518546	-0.9410905057198254	-1.9920570695740127	1.633767166138888
1	-0.6827137343285333	2.6782627862033324	-0.9410905057198254	-2.0268277968924924	1.5723854898294616
1	-0.6822628251911163	2.3442910389852263	-0.9410905057198254	-2.029090983781532	1.4909295715640754
1	-0.6771420113480346	2.6708360472774606	-0.9410905057198254	-2.0653823153539665	1.5186775342884253
1	-0.6700179450000687	2.337646789855653	-0.9410905057198254	-2.0757451482390725	1.509647895085789
1	-0.6566364042339329	2.0395699142987262	-0.9410905057198254	-1.8677567063745484	1.4419140157805879
1	-0.647371339047101	1.7729048065380466	-0.9410905653244701	-1.7077892227519282	1.2966736849034464
1	-0.6189306847887746	1.5343416205659597	-0.9410905653244701	-1.7044805160613177	1.0373798554401472
1	-0.5802990071876646	1.3209186015090584	-0.9410905653244701	-1.6005042440107489	0.9316519957603605
1	-0.5430631511569489	1.1299865612590017	-0.9410905653244701	-1.4792517260112814	0.9459641330042617
1	-0.5410749786271823	0.9591754998706007	-0.9410905653244701	-1.4175017882107523	0.8402521751246175
1	-0.5351709597522885	0.8063646840293889	-0.9410905653244701	-1.3279508489228735	0.9318958617640273
1	-0.5233899229065654	0.6696574342862478	-0.9410905653244701	-1.2539364110123135	1.1035821136308044
1	-0.5205629342114492	1.38111953266545	-0.9410905653244701	-1.2250956692426773	1.453289135467644
1	-0.5256258719444935	1.3922840789592308	-0.9410905653244701	-1.3420513225287036	1.3284172100818652
1	-0.5387766235262171	1.6107129346288962	-0.9410905653244701	-1.5023766281209083	1.363988173222052
1	-0.5491975419837419	1.8061229527443055	-0.9410905653244701	-1.5903980744125645	1.3538534652560232
1	-0.5544362538141085	1.7724999717805463	-0.9410905653244701	-1.6661687692974716	1.3471452920598368
1	-0.5691103809059584	1.9508606768754386	-0.9410905653244701	-1.7061178970413011	1.3836782308206224
1	-0.586027311569881	2.1104255336046616	-0.9410905653244701	-1.7705358373549516	1.5451723372523527
1	-0.5981008284073166	2.044734299270582	-0.9410905653244701	-1.8208336353927164	1.3020094625674308
1	-0.6087151043323603	1.985965786973473	-0.9410905653244701	-1.9056131165972388	1.52434641361325
1	-0.6181248895966077	1.933390435842927	-0.9410905653244701	-1.9974332118242684	1.571580317637746
1	-0.6277562253253336	1.8863555750022327	-0.9410905653244701	-2.1148711373994225	1.6262874057305037
1	-0.6366027466968394	2.0527179840112484	-0.9410905653244701	-2.1888426754277055	1.6162799061258453
1	-0.647817062580426	2.201548878411382	-0.9410905653244701	-2.209383187489435	1.6629970493863584
1	-0.6570572726304037	2.126254858725221	-0.9410905653244701	-2.147214887193979	1.4704610211302367
1	-0.660303937629096	2.267336195435257	-0.9410905653244701	-2.0525328218902743	1.761686416787409
1	-0.6663755647649835	2.60199077348109	-0.9410905653244701	-2.112887526931757	1.7431881113127294
1	-0.6746671668940104	2.4844976179065297	-0.9410905653244701	-2.198101570194161	1.7322742926138444
1	-0.6744925848895827	2.587826325340286	-0.9410905653244701	-2.205283000578528	1.674645127957875
1	-0.67121796531251	2.680266455992515	-0.9410905653244701	-2.205492782411088	1.7337248283824416
1	-0.6686630718206071	2.34608346990801	-0.9410905653244701	-2.10431929271791	1.8311403703281806
1	-0.6760535113258919	2.255558317331306	-0.9410905653244701	-2.1140694636896575	1.332863692385805
1	-0.6746184102946174	2.174572769181632	-0.9410905653244701	-2.0333586460415813	1.4075257770846443
1	-0.6744228474552434	2.310562200169683	-0.9410905653244701	-1.962973684109567	1.8037414544863009
1	-0.663377749158058	2.0153394334949906	-0.9410905653244701	-1.9155172120708868	1.6892206971274801
1	-0.6565713755665274	1.7512279079900268	-0.9410905653244701	-1.8848279420428928	1.5969922874991802
1	-0.6351615063871573	1.5149488912724927	-0.9410905653244701	-1.8069731773529443	1.5025616744088968
1	-0.6371801964950279	1.3035698347456557	-0.9410905653244701	-1.8179633470396788	1.5200459587041868
1	-0.6469870082978524	1.1144661074154398	-0.9410905653244701	-2.05786972894575	0.7625054716215085
1	-0.6511359684085367	0.9452903591022414	-0.9410905653244701	-2.083056260296184	0.8352515634061507
1	-0.6566393248615249	0.7939428373270822	-0.9410905653244701	-2.1798866860685058	0.6498707203728631
1	-0.646836864197766	0.6585446844300801	-0.9410905653244701	-2.136352025154946	0.4603796270349646
1	-0.6526823513115305	0.5374149897816323	-0.9410905653244701	-2.139639514749765	0.6521798925511296
1	-0.6457283966196371	0.4290502559817736	-0.9410905653244701	-2.0762445410367936	0.6782185902323402
1	-0.6386520735921035	0.33210517636175285	-0.9410905653244701	-2.0384635070019916	0.762230111337862
1	-0.6385114662351746	0.24537642252024608	-0.9410905653244701	-1.9130158456597648	1.1358592912783747
1	-0.6422327034152437	0.1677872961269407	-0.9410905653244701	-1.8639940780272317	0.7669720476972319
1	-0.6505158416847182	0.09837467550500123	-0.9410905653244701	-1.9128709145391167	0.5942876701961659
1	-0.6535394661028138	0.036276956866069764	-0.9410905653244701	-1.9884601423832748	0.3558074783663815
1	-0.6530125610433601	-0.01927681981238882	-0.9410905653244701	-2.140442590315059	0.2714179690378256
1	-0.6546917430948226	-0.06897622440842102	-0.9410905653244701	-2.235886917251314	0.34889443302955936
1	-0.6475473515630021	-0.11343822089032955	-0.9410905653244701	-2.0741887481124857	0.6182727075345973
1	-0.6464450828679256	-0.15321470357913672	-0.9410905653244701	-1.8153517492579	1.0596614043420542
1	-0.6513258092020163	-0.1887994373645851	-0.9410905653244701	-1.8653184379568968	0.5872626239634402
1	-0.6530061237417287	-0.2206342044342846	-0.9410905653244701	-1.9214272181050402	0.6450623571411692
1	-0.6499684326274758	-0.24911413888955417	-0.9410905653244701	-2.0266227326734314	0.65865105572982
1	-0.650528895101915	-0.27459278568977424	-0.9410905653244701	-2.030967085846289	0.7383933285012119
1	-0.6547481886933862	-0.2973864666927266	-0.9410905653244701	-2.092168241910051	0.5100893911912895
1	-0.648595201217436	-0.31777811025311736	-0.9410905653244701	-2.0394138307274683	0.8427114715795149
1	-0.6324725620492464	-0.33602079769903037	-0.9410905653244701	-2.164475060884755	0.9642320212716808
1	-0.626735734202833	-0.352341056488634	-0.9410905653244701	-2.3899017435986014	0.35303873797621893
1	-0.6278568379656456	-0.366941453012294	-0.9410905653244701	-2.382090481934943	0.6986911896997465
1	-0.6274644009847131	-0.3800032449993329	-0.9410905653244701	-2.4694363618737842	0.7004977026696859
1	-0.6378535501665944	-0.3916885272852957	-0.9410905653244701	-2.603454248945989	0.5618401686382796
1	-0.6360626094062546	-0.40214243718386206	-0.9410905653244701	-2.664813533800427	0.3267388180149218
1	-0.6390131585299056	-0.4114946148006803	-0.9410905653244701	-2.547817790254396	0.441835613027939
1	-0.6343878380985025	-0.41986128919598675	-0.9410905653244701	-2.5393263113101523	0.46745296237723516
1	-0.6342912785740326	-0.42734626186126945	-0.9410905653244701	-2.4354082488066484	0.3506505166996807
1	-0.6438720099593788	-0.43404245644007117	-0.9410905653244701	-2.4569916702693058	0.4372617640218072
1	-0.6473449937941282	-0.4400330214139457	-0.9410905653244701	-2.575950141075991	0.1867767882380562
1	-0.6476728193401684	-0.44539222417215163	-0.9410905653244701	-2.6434800024907568	0.10705405407628032
1	-0.6490076653589992	-0.45018667290690145	-0.9410905653244701	-2.679497306240288	-0.0177144852205218
1	-0.6525410883035097	-0.45447591265982384	-0.9410905653244701	-2.6801644723689337	0.24461197669155324
1	-0.651067423067092	-0.45831314057771944	-0.9410905653244701	-2.5417587094480334	0.8236106113741026
1	-0.6530468933187272	-0.4617459509706387	-0.9410905653244701	-2.6691357520307517	0.07986373146860314
1	-0.6439761988783748	-0.46481705056763784	-0.9410905653244701	-2.428719947027798	0.7107691910573747
1	-0.6493721477615512	-0.46756446713304023	-0.9410905653244701	-2.470799440712443	0.3842565025361355
1	-0.6504358522514844	-0.4700223839314847	-0.9410905653244701	-2.40249177889671	0.37466244281610156
1	-0.6324341766580374	-0.47222128873954095	-0.9410905653244701	-2.4283556075478407	0.32926865488470786
1	-0.6204257480926518	-0.47418845068287974	-0.9410905653244701	-2.1344410689411824	0.5545631110937742
1	-0.5889491908594146	0.14937378176480337	-0.9410905653244701	-1.8358381346708295	1.1919479819638668
1	-0.5622274153459438	0.49878304296117953	-0.9410905653244701	-1.8310744255574318	1.0672748495687554
1	-0.5514101260009341	1.0198115449448002	-0.9410905653244701	-1.9313959323897547	1.078883962475023
1	-0.5675444476794916	1.2774922059538558	-0.9410905653244701	-1.9934259085501145	1.0528250513150665
1	-0.5855116717882821	1.2995772771195673	-0.9410905653244701	-2.0469384663102064	1.167659498621096
1	-0.5984403364637247	1.5277756919415921	-0.9410905653244701	-2.0746314335497353	1.3490132289917485
1	-0.612185346353452	1.7319258969681903	-0.9410905653244701	-2.1037957368349667	1.153066599447522
1	-0.6245843641557832	1.9145625201775625	-0.9410905653244701	-2.1165939810614938	1.2816707859961287
1	-0.6298406593563465	1.869511778802072	-0.9410905653244701	-2.149806409598543	1.2494504757472709
1	-0.6346289984910987	2.246090000061221	-0.9410905653244701	-2.254071495814334	1.4001323550157048
1	-0.6444166772029633	2.1661022336901916	-0.9410905653244701	-2.1133143955052835	1.3099789737158956
1	-0.6558061711374249	2.3029843038608573	-0.9410905653244701	-1.974524179058002	1.1409994081377215
1	-0.659347283081106	2.4254418112143745	-0.9410905653244701	-1.9310700292481946	1.0364243737021794
1	-0.6629057995810497	2.326553411509525	-0.9410905653244701	-1.933449265584781	1.115856605891436
1	-0.6698907486882052	2.446526835624883	-0.9410905653244701	-1.9072931211453585	1.1015798885244887
1	-0.6745849720889214	2.5538573990095466	-0.9410905653244701	-1.8862311807443637	1.16374429770432
1	-0.6739207379279992	2.649876907879885	-0.9410905653244701	-1.9216985287031838	1.1818407756981812
1	-0.6766335241238041	2.73577793199857	-0.9410905653244701	-1.9588589252586877	1.3463400973538218
1	-0.6763129107397767	2.395745107510046	-0.9410905653244701	-1.8711056846492433	1.3858226010398993
1	-0.6821668617130936	2.508426976037284	-0.9410905653244701	-1.8348188962562244	1.1366176196577424
1	-0.6843969694958377	2.6092344069336053	-0.9410905653244701	-1.8310806057820603	1.4231683380892952
1	-0.6825944058297747	2.6994183825150304	-0.9410905653244701	-1.8891328142759651	1.4002338610032987
1	-0.6891834012819584	2.780098516457191	-0.9410905653244701	-1.9916990216504364	1.4090127126611132
1	-0.6886892191724641	2.6438358577706156	-0.9410905653244701	-2.055371571662474	1.399243759472604
1	-0.6791990272424696	2.3134921261619796	-0.9410905653244701	-1.9059361608763012	1.4011615935028832
1	-0.6625879876153249	2.0179606074195826	-0.9410905653244701	-1.760420263732672	1.2973577331096802
1	-0.633680807802661	1.7535727547744875	-0.9410905653244701	-1.7239391848640595	1.1294673501824073
1	-0.6134883038873499	1.933928308170913	-0.9410905653244701	-1.6988769648557405	1.0969767408216478
1	-0.6122400634173184	2.303717917847211	-0.9410905653244701	-1.631538602487846	1.4263233626571468
1	-0.6111245624911108	2.2176571532765084	-0.9410905653244701	-1.728687426775831	1.3614913602714998
1	-0.6180228464448222	2.1406658316830187	-0.9410905653244701	-1.8117962327955661	1.4735273492380605
1	-0.6254939310344328	2.2802282035873813	-0.9410905653244701	-1.8895958454341324	1.562380569578014
1	-0.6335919968820065	2.1966429391857747	-0.9410905653244701	-1.8953973252392238	1.517368404729552
1	-0.6331651084164175	1.9134255019452195	-0.9410905653244701	-1.6962304341089371	1.447448278911903
1	-0.6294236056571386	1.6600538992339726	-0.9410905653244701	-1.5651242409006936	1.1107355053755745
1	-0.6019906871273397	1.433383032286685	-0.9410905653244701	-1.4117334170278473	1.0478513029578784
1	-0.5700350873643706	1.2305993233805885	-0.9410905653244701	-1.2033813545630943	1.2136306131269214
1	-0.5092806094282203	1.049185429884903	-0.9410905653244701	-1.1686883955483163	1.134734718417694
1	-0.3961998695306782	0.8868891306354788	-0.9410905653244701	-1.056557944286679	1.115091628342048
1	-0.22931850208075089	0.7416960270068043	-0.9410905653244701	-0.7577298296971515	1.589569066151271
1	-0.023839299429406824	0.6118037937048142	-0.9410905653244701	-0.7231496423184173	1.6757589742921144
1	0.1732323588830308	0.4955997078152445	-0.9410905653244701	-0.5932299984538083	1.53165558052739
1	0.3527169049446663	0.391641605119147	-0.9410905653244701	-0.5959120981900939	1.5458405720847719
1	0.520692658375404	0.2986387171991121	-0.9410905653244701	-0.38497824126851043	1.6245890986054596
1	0.6567795990475976	0.21543671067305412	-0.9410905653244701	-0.35162586292225156	1.5440713664795331
1	0.6934077261205996	0.14100269662567258	-0.9410905653244701	-0.29428827581737815	1.2449948204464703
1	0.6392474292407249	0.0744127285338962	-0.9410905653244701	-0.22518303364176262	1.1537204749685923
1	0.5672422765876998	0.014840129069439146	-0.9410905653244701	-0.07517690825695562	1.548226902672131
1	0.5734940885646199	-0.03845461102609766	-0.9410905653244701	0.05470131654110207	1.4992475959280644
1	0.6075537322867195	-0.08613300460617195	-0.9410905653244701	0.055598332575072205	1.2556395626001704
1	0.623590600371136	-0.1287869760997153	-0.9410905653244701	0.0974466594075196	1.1038165323293716
1	0.6493875502169051	-0.1669459451508139	-0.9410905653244701	0.3336110202448286	1.211122162359997
1	0.7854792592606775	-0.20108365693864275	-0.9410905653244701	0.5333146223008133	1.2591272872472474
1	0.9645166512775143	-0.23162390049821746	-0.9410905653244701	0.4550731013451352	0.7238027453930603
1	1.1917526836078736	-0.2589457315775242	-0.9410905653244701	0.5377786396910118	0.8305359623084203
1	1.40133191281922	-0.28338831551502974	-0.9410905653244701	0.5573136142385317	0.8683727885620459
1	1.5223182551664878	-0.30525508466375867	-0.9410905653244701	0.464658445558049	0.8041291096997305
1	1.526626240469324	-0.32481750838517087	-0.9410905653244701	0.4517131337729617	0.870133477903986
1	1.4109265916914342	-0.3423183564035445	-0.9410905653244701	0.3844828933786302	0.6498195191120673
1	1.2239762658535693	-0.3579749770615217	-0.9410905653244701	0.4071457495877911	0.378163200492862
1	1.0354362841406333	-0.37198168150595906	-0.9410905653244701	0.44899003330581083	0.4991034179315638
1	0.8721395251238823	-0.38451230668771774	-0.9410905653244701	0.3539103374365376	0.5727558750487243
1	0.762855720305222	-0.3957224207335758	-0.9410905653244701	0.31211153000675906	0.5620408617747902
1	0.7502166745985447	-0.40575123029490845	-0.9410905653244701	0.22922788660863067	0.6298499260769453
1	0.7396230218805792	-0.41472313026849184	-0.9410905653244701	0.15472474659446045	0.6573992025376969
1	0.7142371056648997	-0.4227495515405371	-0.9410905653244701	0.07103854995799004	0.6827780760168264
1	0.637726437916388	-0.42993015307961624	-0.9410905653244701	-0.009662937714724734	0.6767695794284536
1	0.5515038489594692	-0.4363540736342335	-0.9410905653244701	-0.08304425462284146	0.8247325121475878
1	0.427078378215661	-0.44210100461645874	-0.9410905653244701	-0.14971141628415052	0.6169957649664848
1	0.3127433181743245	-0.4472422927878831	-0.9410905653244701	-0.2489309635352729	0.6524793375951444
1	0.21301762477833372	-0.4518418045269903	-0.9410905653244701	-0.23779758163162915	0.6093195803060141
1	0.12650166176003141	-0.4559566112825888	-0.9410905653244701	-0.21962875497879222	0.5137441868262373
1	0.11168490075333168	-0.4596377644342131	-0.9410905653244701	-0.31854331590772106	0.7880834226856787
1	0.07608414913929726	-0.4629310105478794	-0.9410905653244701	-0.4289008499439785	0.5094547869544527
1	0.0016106617442092608	-0.4658772086086091	-0.9410905653244701	-0.3767990077460801	0.8077002601097371
1	0.062000812110185564	-0.46851289626456893	-0.9410905653244701	-0.2510365723346843	1.2822333602789473
1	0.18032486457160976	-0.47087088587353326	-0.9410905653244701	-0.17313483309891817	1.6208101738534426
1	0.28604484807694497	-0.47298035390985377	-0.9410905653244701	-0.20425235121909466	1.4546290990755257
1	0.2929386914846236	-0.4748675562202146	-0.9410905653244701	-0.15134399832685938	1.1376328230043595
1	0.22535779789515067	-0.47655582802363244	-0.9410905653244701	-0.09229405385664682	1.0496816688072046
1	0.1316984715251496	-0.47806620976024233	-0.9410905653244701	-0.12871942453483914	1.2334681843132274
1	0.10800913446661455	-0.47941741728897475	-0.9410905653244701	-0.21622149672968025	1.2218071030675886
1	0.12127089224857572	-0.480626229317756	-0.9410905653244701	-0.15739011857871282	1.3661686014631444
1	0.19589386599718223	-0.4817076960197706	-0.9410905653244701	-0.14788429805782152	1.1125671826357835
1	0.22407695368444938	-0.48267513903346104	-0.9410905653244701	0.010812347921342377	1.3617997054494495
1	0.22157297746031104	-0.4835406879043443	-0.9410905653244701	-0.07501114125509627	0.9894064715340437
1	0.13949367127166568	-0.48431498206178036	-0.9410905653244701	-0.08515683734935721	0.9153999613846696
1	0.06667519088949549	-0.48500767745846596	-0.9410905653244701	-0.0981274824011169	0.7784676570533408
1	0.006493373890858349	-0.48562741676811083	-0.9410905653244701	-0.2354280290515332	0.44065777268950135
1	0.09190776670601464	-0.48618179958311514	-0.9410905653244701	-0.020153016068175583	0.5809487729294603
1	0.29459251175975154	-0.48667776984476985	-0.9410905653244701	0.11893026841485285	0.6649762425009306
1	0.6860976336764171	-0.48712149663396453	-0.9410905653244701	0.2276409571702673	0.7320936472706241
1	1.1450034494403618	-0.48751843377583326	-0.9410905653244701	0.2685500045480881	0.5501473393518773
1	1.6302967182654609	-0.48787355825834006	-0.9410905653244701	0.32400395610718485	0.5934380098079068
1	2.1720886337880168	-0.4881912510229861	-0.9410905653244701	0.30212182902569396	0.538599422050327
1	2.7111084564932573	-0.48847547577874867	-0.9410905653244701	0.31597259050389676	0.5481256142747911
1	3.073422918906901	-0.4887297193974349	-0.9410905653244701	0.1310764515278787	0.45193806213140336
1	3.066768417950154	-0.4889572005299437	-0.9410905653244701	0.17277698468437838	0.13086334065665897
1	2.766594420276674	-0.4891607205946499	-0.9410905653244701	0.23887036954757768	0.12726376142977552
1	2.460484276824787	-0.48934278298669703	-0.9410905653244701	0.28827201860342705	0.19042197090909355
1	2.2086773025862048	-0.4895056526826436	-0.9410905653244701	0.2671787970013294	0.28926065634599907
1	1.940339695386224	-0.48965132643813986	-0.9410905653244701	0.1544245028169134	0.05981988481822217
1	1.6984981409101043	-0.4897816817995434	-0.9410905653244701	0.2008591246448536	0.2690152292654226
1	1.5707121006915161	-0.48989829828998055	-0.9410905653244701	0.19206206627036707	0.44265730132278497
1	1.5402885787168046	-0.49000263622328505	-0.9410905653244701	0.3842394358313472	0.7152554523478243
1	1.893755089247469	-0.49009594729702866	-0.9410905653244701	0.5856398199001495	0.8705087235159424
1	2.378744374384422	-0.49017945340645996	-0.9410905653244701	0.6930787618766111	0.8212750260366
1	2.803667317208685	-0.4902541678305658	-0.9410905653244701	0.6797406567683378	0.7179084501645939
1	2.8620817763972006	-0.4903209846390401	-0.9410905653244701	0.7140986079772766	1.0402350725704006
1	3.055598030689737	-0.490380768099254	-0.9410905653244701	0.5613289768397366	0.4684589006305834
1	3.4247298339495424	-0.49043423346696274	-0.9410905653244701	0.477990278487504	0.21525499782675092
1	3.8469050026515417	-0.4904820959979216	-0.9410905653244701	0.5241589591091022	0.21530456100723291
1	3.957187662106664	-0.49052489213394707	-0.9410905653244701	0.5729140451104274	0.34947391618715573
1	3.761911878701563	-0.4905631881191788	-0.9410905653244701	0.5884811700379525	0.45003779678336214
1	3.3341696361813544	-0.4905974309884638	-0.9410905653244701	0.49741653816835707	0.19273954432291804
1	2.9368209941042007	-0.4906280677766492	-0.9410905653244701	0.3674865363851105	0.05813665345829727
1	2.5584669217924825	-0.49065551571625887	-0.9410905653244701	0.44959560910969065	0.23250219602528296
1	2.2257926571124487	-0.49068004302820106	-0.9410905653244701	0.37057586744591714	0.2671271590473037
1	1.926231037558971	-0.49070197753803024	-0.9410905653244701	0.28256677849507333	0.26972873628257427
1	1.6691433302154837	-0.4907216172689779	-0.9410905653244701	0.057240074508520464	-0.13886967863407296
1	1.4322947376194899	-0.4907391708373059	-0.9410905653244701	0.07155377001472593	-0.06794412407374202
1	1.2286951655772056	-0.4907548766615994	-0.9410905653244701	0.1456394909501685	0.054252239054984115
1	1.0708937759910482	-0.49076894335812027	-0.9410905653244701	0.03284734893486393	-0.2698356010729582
1	0.9544906731960008	-0.49078151993848435	-0.9038794453134686	0.13778647150299492	-0.013416093223176174
1	0.8279920933036794	-0.49079275541430717	-0.8705897148698439	0.11548541897320075	0.1355644778676622
1	0.7170558093143977	-0.4908028285995277	-0.8035970149816732	0.11235723928073546	0.06209063929964788
1	0.6099983571858634	-0.49081185870343835	-0.6692417683856696	0.2912816444670896	0.4766951801531795
1	0.5160874247092765	-0.4908199053306855	-0.5490452474834335	0.20129592930455698	0.21775919003738356
1	0.4187072336882359	-0.4908270876905616	-0.40430412998672854	0.252442356968499	0.4924641476192924
1	0.31331820497278945	-0.49083355479468244	-0.27481610926073013	0.219825363974585	0.37524038600693943
1	0.22641613796705778	-0.490839306643048	-0.15897382685486142	0.16678096671978568	0.4379772414784046
1	0.14460833093517844	-0.4908444624449508	-0.05533929836671999	0.14403554591827003	0.301744563675066
1	0.05116439712479664	-0.4908490818050371	0.0001629414363517934	0.2613813838730233	0.38029435761504343
1	-0.011267809068278158	-0.4908532243279532	0.08702731165067094	0.2624474491666095	0.3981523621340207
1	-0.05448743964515548	-0.49085691981602225	0.16473780580408673	0.220499389256248	0.08834307466765626
1	-0.11820205560217842	-0.49086022787389055	0.2714701143312828	0.2389099223968539	0.24567930284119321
1	-0.17514980094596855	-0.49086314850155804	0.3297435785883708	0.2452022327621828	0.30659556469279414
1	-0.22677161051240363	-0.4908658009083173	0.38187606572063	0.1654089707504199	0.42099278933686474
1	-0.2631622130761383	-0.49086818509416824	0.4657258531676649	0.11926683059201895	0.25801565636927976
1	-0.3088278646046979	-0.490870301059111	0.5407394904732598	0.13279636228885933	0.27850517651226875
1	-0.3093713397553878	-0.49087217860546867	0.6450591221968645	0.10730649289801156	0.2872204578418887
1	-0.2919717008760823	-0.4908738773378875	0.7755962740745604	0.18466632057220003	0.37316393481149585
1	-0.2971010083810386	-0.49087539725636753	0.8179549704013819	0.14677870284198893	0.4550210116434782
1	-0.30661519118053865	-0.4908767383609087	0.8186388144887282	0.13927174579514764	0.31712674514158407
1	-0.28696899363654227	-0.4908779900584805	0.7820393573404782	0.15709350461932425	0.22536746112870493
1	-0.26265503715409183	-0.4908790629421135	0.7865080367544526	0.06545647255809205	0.38244928474397044
1	-0.2998350138303688	-0.49088001661645386	0.7905057202669008	0.007634708097484331	0.08404057910911468
1	-0.30522908516723607	-0.49088088088382487	0.8685044773827003	-0.024227430718476283	0.01590927549287601
1	-0.27428932736447836	-0.49088165574422643	0.9382835155913781	-0.035707776401695014	0.012095050612107437
1	-0.29495023438043616	-0.4908823709999817	0.9634978299724262	0.04785883325557631	0.15442131271437612
1	-0.2982394272931466	-0.4908829968487676	0.9488440281007193	0.17779277877083507	0.09257066372453433
1	-0.2889821405124526	-0.4908835332905841	0.9729455833719732	0.09837183100673431	0.2424178107292721
1	-0.31442637987300476	-0.49088403993007745	1.0317184451437331	0.12768803358136496	0.05297448045472567
1	-0.30662484713298566	-0.4908844869649245	1.084297609482527	0.00437131017015242	-0.1944019215620369
1	-0.29478068896848864	-0.4908848743951253	1.1313359260605163	-0.021053529713018788	-0.04092153492336578
1	-0.3325942034136495	-0.49088523202300294	1.1362059831511393	-0.005729318987258225	-0.03008354909952529
1	-0.3510308439020471	-0.4908855598485574	1.1405629634611576	0.01591152305583267	0.22397475639159659
1	-0.3651473993447274	-0.4908858280694657	1.144460749589278	-0.0023142123743099693	0.11873989364858487
1	-0.3952140981137354	-0.49088609629037394	1.185158920122551	-0.05134585358561182	0.19512723874063514
1	-0.4242213839272311	-0.49088633470895904	1.221568178849924	-0.11405470916444972	0.07842024472645809
1	-0.4388937526820613	-0.49088651352289786	1.2169295069895876	-0.0520552979973736	0.20549008404146774
1	-0.4482009285503982	-0.4908867221391598	1.2127795932148644	-0.0914808867197627	0.12327103678250749
1	-0.44743149219151956	-0.4908868711507755	1.2462783571470555	-0.1079115799901567	0.1256579661989963
1	-0.43800936876581203	-0.49088704996471433	1.239035439155425	-0.1509651933941293	0.04493355590893246
1	-0.4316364699531136	-0.4908871691740069	1.1581338166389508	-0.09652522833998277	0.11602607189836113
1	-0.42407746851251943	-0.49088725858097626	1.0113353256250375	-0.016292894091389707	-0.03427049567559849
1	-0.4488424831439988	-0.490887407592592	0.8055846820684465	0.026857889624202963	0.15335598077109583
1	-0.4672360890788981	-0.49088746719723825	0.6587274804796148	-0.05726806320361673	-0.049038215194485105
1	-0.4300103658377873	-0.49088755660420763	0.5273465056485012	0.04321021501797843	-0.09803339605030244
1	-0.39736859740463376	-0.4908876162088539	0.4098106764759828	0.18842915652739373	-0.01604911204248068
1	-0.38475732746240277	-0.4908876758135002	0.37908326029618516	0.11324256237643394	-0.05532120398807
1	-0.3877034956446658	-0.4908877652204696	0.4260161958625445	0.08208403820281422	-0.005892968764761532
1	-0.4100293093996721	-0.4908878248251159	0.5052144666483346	-0.08997451431430598	-0.19882643185907672
1	-0.4395395392054381	-0.49088785462743906	0.6132777468891577	-0.10508772798863088	0.028876979150853285
1	-0.43884961544263534	-0.49088791423208533	0.7099531425491279	-0.14703157143244097	0.11086126381357916
1	-0.45076410708791914	-0.49088794403440844	0.7592294943220687	-0.13176747875240388	0.26530362698549825
1	-0.46412204441474014	-0.4908879738367316	0.8033130298539478	-0.14409717527735508	0.19312567818829768
1	-0.4764070385316941	-0.4908880036390547	0.8799620397930754	-0.11258550727372506	0.20507669435586276
1	-0.48680337007326585	-0.4908880334413779	0.9485336071117104	-0.17920192712244085	0.07557783895342808
1	-0.4605104499786604	-0.490888063243701	1.0470901253548455	-0.1789810646130782	0.038213794993524806
1	-0.4166091257365666	-0.490888063243701	1.0608382942566978	-0.14265234281000586	0.062082154020390745
1	-0.390278058669331	-0.49088809304602415	0.8870819337982783	-0.1824927855210271	-0.10461566401766721
1	-0.410830574638839	-0.49088809304602415	0.7688476574004898	-0.09817963208701785	0.07673811053858852
1	-0.39519055427906524	-0.49088815265067043	0.7002841963135186	0.014469756326990681	0.19167595510960267
1	-0.3577779406743892	-0.49088815265067043	0.6017349498370232	0.057517353069391895	0.0011196018621563704
1	-0.3255936080872512	-0.49088818245299354	0.4763598284014596	0.12616594648294135	-0.20080553031387802
1	-0.35732610766497874	-0.49088818245299354	0.4014081799262352	0.2516405077375571	-0.26975569866759397
1	-0.3565644199099156	-0.49088818245299354	0.4087774299620676	0.3718823986279799	-0.2111131853181986
1	-0.35147585217963545	-0.4908882122553167	0.4153700016766096	0.4615494332483882	-0.13525054920231813
1	-0.3645565683037959	-0.4908882122553167	0.3468456412364875	0.6734656662374381	0.2020463035895907
1	-0.3770867461268655	-0.4908882122553167	0.28554253249968836	0.7327886497017259	0.07524256574509773
1	-0.36345400158549573	-0.4908882122553167	0.19348843394615745	0.5906271643740546	-0.40784916659670206
1	-0.3553385013793372	-0.4908882122553167	0.1855575740478654	0.6071777212706706	-0.17216375739005318
1	-0.35281758253493306	-0.4908882420576398	0.21567355088232873	0.5009036954946066	-0.10112688916143137
1	-0.38873188438259376	-0.4908882420576398	0.27982701332792137	0.4283336937926443	-0.06416455713515921
1	-0.41792266309490483	-0.4908882420576398	0.3744309687745606	0.380481726830671	0.10628950137546961
1	-0.392586457152934	-0.4908882420576398	0.4218542419496147	0.36330759593023093	0.02855436852519155
1	-0.4124011868299174	-0.4908882420576398	0.42706875428130586	0.3062575538937042	0.10316882500061036
1	-0.44547654925119257	-0.4908882420576398	0.46894498081251806	0.29539436749317705	0.3203541307863868
[truncated: 24,951 more rows]
