# Supplementary material for: Orexin neurons mediate temptation-resistant voluntary exercise
Source: Nat Neurosci. 2024 Aug 6;27(9):1774–82. doi: 10.1038/s41593-024-01696-2 (PMC11374669; doi:10.1038/s41593-024-01696-2)
Supplement: Supplementary file 6 — Statistical source data. [file 41593_2024_1696_MOESM6_ESM.zip › README_Photometry.txt]

Photometry data are given as .hdf5 files. Inside the file, a dataset labeled 
[Sig] contains the relevant 470 nm GCaMP6s traces. Columns represent time,
and rows represent mice x conditions. 

Conditions are given by [Alignment] which should be the same length as the 
rows of [Sig]. Similarly, for [Mouse] and [Sex].

Timepoints are described by the dataset [Time] in seconds. 20 Hz sampling.

When relevant, [Lick], [RunWheel], and [RunMaze] are also available, and
are in the same row x column format as [Sig]. 

Units for [RunWheel] and [RunMaze] are meters per second

Units for [Lick] is Hz

Note [Sig] is pre-processed and z-scored as described in the manuscript.
