# Supplementary material for: Orexin neurons mediate temptation-resistant voluntary exercise
Source: Nat Neurosci. 2024 Aug 6;27(9):1774–82. doi: 10.1038/s41593-024-01696-2 (PMC11374669; doi:10.1038/s41593-024-01696-2)
Supplement: Supplementary file 6 — Statistical source data. [file 41593_2024_1696_MOESM6_ESM.zip › SourceData_Fig5b.xlsx]

## Sheet: Sheet1
Mouse	Sex	State	GCaMP_HPF	GCaMP_Dark	GCaMP_Wheel	GCaMP_Center
1	f	HPFWheel	-1.36586	0.378872	0.37597	0.75191
2	f	HPFWheel	-0.554162	0.45927	0.283035	1.49583
3	f	HPFWheel	-0.5248	-0.230804	0.572182	0.525935
4	f	HPFWheel	-1.12926	0.508102	0.606089	0.52352
5	m	HPFWheel	-0.239741	-0.395292	0.0612266	0.518403
6	m	HPFWheel	0.484075	-0.681043	0.053112	0.567649
7	m	HPFWheel	-1.35155	0.385349	0.481792	0.503805
8	m	HPFWheel	-0.841075	0.0481038	0.345023	0.7509
9	m	HPFWheel	-0.575808	-0.340144	0.336208	0.713787
10	m	HPFWheel	-0.880847	0.272205	0.483631	1.18136
