# Supplementary material for: Orexin neurons mediate temptation-resistant voluntary exercise
Source: Nat Neurosci. 2024 Aug 6;27(9):1774–82. doi: 10.1038/s41593-024-01696-2 (PMC11374669; doi:10.1038/s41593-024-01696-2)
Supplement: Supplementary file 7 — Statistical source data. [file 41593_2024_1696_MOESM7_ESM.zip]

Archive with 6 entries (6 files):
- SourceData_Fig6_bd.xlsx
- SourceData_Fig6_c_micro.xlsx
- SourceData_Fig6_e_micro.xlsx
- SourceData_Fig6_g.xlsx
- SourceData_Fig6_NoHPF.hdf5
- SourceData_Fig6_NoWheel.hdf5
