# Supplementary material for: Orexin neurons mediate temptation-resistant voluntary exercise
Source: Nat Neurosci. 2024 Aug 6;27(9):1774–82. doi: 10.1038/s41593-024-01696-2 (PMC11374669; doi:10.1038/s41593-024-01696-2)
Supplement: Supplementary file 7 — Statistical source data. [file 41593_2024_1696_MOESM7_ESM.zip › SourceData_Fig6_bd.xlsx]

## Sheet: Sheet1
Mouse	Sex	State	Cohort	Opto	Volume	MetersWheel	HPF	Wheel
1	f	HPFWheel	Cnt	OFF	0.1632	45.5949	0.776926	6.48216
1	f	HPFWheel	Cnt	ON	0.195	27.7521	0.99033	4.2981
2	f	HPFWheel	Cnt	OFF	0.3066	1.51505	2.84762	1.27709
2	f	HPFWheel	Cnt	ON	0.4632	2.05761	6.23208	0.523508
3	f	HPFWheel	Cnt	OFF	0.5322	12.4173	3.34445	2.05068
3	f	HPFWheel	Cnt	ON	0.4548	10.7896	3.39113	2.03401
4	f	HPFWheel	ChR	OFF	0.1776	48.9014	1.16706	4.57152
4	f	HPFWheel	ChR	ON	0.1224	90.6882	0.78026	7.2024
5	f	HPFWheel	ChR	OFF	0.6558	58.5854	5.10837	3.33111
5	f	HPFWheel	ChR	ON	0.3996	13.6559	2.73424	2.13738
6	f	HPFWheel	ChR	OFF	0.3516	90.0535	2.26075	6.012
6	f	HPFWheel	ChR	ON	0.3474	47.8368	2.03068	5.38513
7	m	HPFWheel	ChR	OFF	0.8322	8.43004	5.9053	1.24041
7	m	HPFWheel	ChR	ON	0.7272	16.7577	4.07469	2.54418
8	m	HPFWheel	ChR	OFF	0.6354	6.81774	5.72858	1.58053
8	m	HPFWheel	ChR	ON	0.1944	16.8038	2.55085	4.44148
9	m	HPFWheel	ChR	OFF	0.8418	18.2625	4.04802	2.73424
9	m	HPFWheel	ChR	ON	0.5712	17.9913	3.988	2.49416
10	m	HPFWheel	ChR	OFF	0.9222	51.0307	4.08803	4.69156
10	m	HPFWheel	ChR	ON	0.618	33.065	3.13438	3.71791
11	m	HPFWheel	Cnt	OFF	0.0828	104.508	0.736912	7.52584
11	m	HPFWheel	Cnt	ON	0.1428	53.9174	1.2004	4.7049
12	m	HPFWheel	Cnt	OFF	0.2904	34.0273	1.7039	3.72791
12	m	HPFWheel	Cnt	ON	0.2082	32.6453	1.52051	3.70457
13	m	HPFWheel	Cnt	OFF	0.7176	5.09795	4.02134	0.893631
13	m	HPFWheel	Cnt	ON	0.6966	2.17021	4.21474	0.883628
14	m	HPFWheel	ChR	OFF	0.4164	37.2519	2.22741	3.24441
14	m	HPFWheel	ChR	ON	0.261	27.8852	2.1974	2.66422
15	m	HPFWheel	ChR	OFF	0.162	61.9431	1.48049	4.5982
15	m	HPFWheel	ChR	ON	0.0846	54.9616	1.08369	4.77159
16	m	HPFWheel	ChR	OFF	0.5148	65.3213	3.3878	5.4985
16	m	HPFWheel	ChR	ON	0.138	34.3344	1.06035	3.28776
17	m	HPFWheel	ChR	OFF	0.4812	5.87595	2.80427	1.5872
17	m	HPFWheel	ChR	ON	0.363	14.004	2.26409	1.95065
18	m	HPFWheel	ChR	OFF	0.4446	54.6443	3.76792	4.18473
18	m	HPFWheel	ChR	ON	0.1746	37.7637	3.23108	3.51117
19	m	HPFWheel	ChR	OFF	0.3936	15.4679	3.13438	2.81761
19	m	HPFWheel	ChR	ON	0.2832	14.3213	3.82794	2.38746
20	m	HPFWheel	Cnt	OFF	0.894	16.2715	5.54852	1.85395
20	m	HPFWheel	Cnt	ON	0.7602	40.2615	4.47816	2.79426
21	m	HPFWheel	Cnt	OFF	0.399	36.1053	3.76792	5.00167
21	m	HPFWheel	Cnt	ON	0.5676	58.7902	3.01767	5.03835
22	m	HPFWheel	Cnt	OFF	0.8148	11.6393	4.23474	2.014
22	m	HPFWheel	Cnt	ON	0.9792	7.66739	6.05869	1.29043
23	m	HPFWheel	Cnt	OFF	0.8778	39.4681	5.1117	3.16772
23	m	HPFWheel	Cnt	ON	1.1178	23.1557	4.61821	2.61754
24	m	HPFWheel	Cnt	OFF	0.5742	1.76074	6.88229	0.790263
24	m	HPFWheel	Cnt	ON	0.9	11.5062	5.40514	2.00734
25	m	HPFWheel	Cnt	OFF	0.7002	29.9735	3.998	3.63121
25	m	HPFWheel	Cnt	ON	0.6288	17.1979	5.11837	2.14405
26	m	HPFWheel	Cnt	OFF	0.717	40.4048	3.87796	4.30143
26	m	HPFWheel	Cnt	ON	0.849	34.8974	4.62821	2.84428
