# Supplementary material for: Orexin neurons mediate temptation-resistant voluntary exercise
Source: Nat Neurosci. 2024 Aug 6;27(9):1774–82. doi: 10.1038/s41593-024-01696-2 (PMC11374669; doi:10.1038/s41593-024-01696-2)
Supplement: Supplementary file 7 — Statistical source data. [file 41593_2024_1696_MOESM7_ESM.zip › SourceData_Fig6_c_micro.xlsx]

## Sheet: Sheet1
Mouse	Sex	State	Cohort	Opto	Bouts	BoutDur	AmountPer
1	f	HPFWheel	Cnt	OFF	4	8.15	81.6
1	f	HPFWheel	Cnt	ON	6	7	97.5
2	f	HPFWheel	Cnt	OFF	10	5.46	76.65
2	f	HPFWheel	Cnt	ON	20	5	115.8
3	f	HPFWheel	Cnt	OFF	16	6.9375	106.44
3	f	HPFWheel	Cnt	ON	15	6.65333	113.7
4	f	HPFWheel	ChR	OFF	7	5.42857	59.2
4	f	HPFWheel	ChR	ON	4	6.05	61.2
5	f	HPFWheel	ChR	OFF	18	7.14444	163.95
5	f	HPFWheel	ChR	ON	16	4.7625	49.95
6	f	HPFWheel	ChR	OFF	15	4.96	175.8
6	f	HPFWheel	ChR	ON	12	5.81667	173.7
7	m	HPFWheel	ChR	OFF	23	5.61739	104.025
7	m	HPFWheel	ChR	ON	29	3.70345	72.72
8	m	HPFWheel	ChR	OFF	26	4	105.9
8	m	HPFWheel	ChR	ON	9	3.8	32.4
9	m	HPFWheel	ChR	OFF	35	3.44	93.5333
9	m	HPFWheel	ChR	ON	22	3.70909	57.12
10	m	HPFWheel	ChR	OFF	14	9.6	230.55
10	m	HPFWheel	ChR	ON	15	5.74667	68.6667
11	m	HPFWheel	Cnt	OFF	8	1.825	20.7
11	m	HPFWheel	Cnt	ON	11	2.70909	47.6
12	m	HPFWheel	Cnt	OFF	11	5.61818	41.4857
12	m	HPFWheel	Cnt	ON	11	3.94545	34.7
13	m	HPFWheel	Cnt	OFF	20	8.03	239.2
13	m	HPFWheel	Cnt	ON	28	4.93571	174.15
14	m	HPFWheel	ChR	OFF	11	7.50909	59.4857
14	m	HPFWheel	ChR	ON	7	7.88571	37.2857
15	m	HPFWheel	ChR	OFF	11	3.25455	20.25
15	m	HPFWheel	ChR	ON	9	2.26667	21.15
16	m	HPFWheel	ChR	OFF	16	7.1375	257.4
16	m	HPFWheel	ChR	ON	8	3.525	46
17	m	HPFWheel	ChR	OFF	17	4.69412	80.2
17	m	HPFWheel	ChR	ON	14	4.74286	60.5
18	m	HPFWheel	ChR	OFF	10	6.54	88.92
18	m	HPFWheel	ChR	ON	8	3.7	58.2
19	m	HPFWheel	ChR	OFF	10	6.08	78.72
19	m	HPFWheel	ChR	ON	11	3.8	35.4
20	m	HPFWheel	Cnt	OFF	34	4.57059	127.714
20	m	HPFWheel	Cnt	ON	24	5.33333	108.6
21	m	HPFWheel	Cnt	OFF	11	6.10909	79.8
21	m	HPFWheel	Cnt	ON	9	9.55556	113.52
22	m	HPFWheel	Cnt	OFF	21	6.10476	101.85
22	m	HPFWheel	Cnt	ON	23	6.2087	139.886
23	m	HPFWheel	Cnt	OFF	23	5.8087	175.56
23	m	HPFWheel	Cnt	ON	19	8.48421	159.686
24	m	HPFWheel	Cnt	OFF	22	4.61818	114.84
24	m	HPFWheel	Cnt	ON	26	5.41538	150
25	m	HPFWheel	Cnt	OFF	17	6.24706	87.525
25	m	HPFWheel	Cnt	ON	17	5.74118	104.8
26	m	HPFWheel	Cnt	OFF	12	9.23333	143.4
26	m	HPFWheel	Cnt	ON	17	7.61176	212.25
