# Supplementary material for: Orexin neurons mediate temptation-resistant voluntary exercise
Source: Nat Neurosci. 2024 Aug 6;27(9):1774–82. doi: 10.1038/s41593-024-01696-2 (PMC11374669; doi:10.1038/s41593-024-01696-2)
Supplement: Supplementary file 7 — Statistical source data. [file 41593_2024_1696_MOESM7_ESM.zip › SourceData_Fig6_e_micro.xlsx]

## Sheet: Sheet1
Mouse	Sex	State	Cohort	Opto	Bouts	BoutDur	AmountPer
1	f	HPFWheel	Cnt	OFF	23	6.70435	15.1983
1	f	HPFWheel	Cnt	ON	14	7.65714	5.55042
2	f	HPFWheel	Cnt	OFF	5	1.12	0.505018
2	f	HPFWheel	Cnt	ON	3	2.4	1.0288
3	f	HPFWheel	Cnt	OFF	10	5.54	4.1391
3	f	HPFWheel	Cnt	ON	10	4.64	3.59654
4	f	HPFWheel	ChR	OFF	20	10.05	9.78028
4	f	HPFWheel	ChR	ON	34	9.32353	30.2294
5	f	HPFWheel	ChR	OFF	9	17.4667	29.2927
5	f	HPFWheel	ChR	ON	9	4.82222	1.70699
6	f	HPFWheel	ChR	OFF	20	14.08	30.0178
6	f	HPFWheel	ChR	ON	25	7.176	11.9592
7	m	HPFWheel	ChR	OFF	4	7.15	1.40501
7	m	HPFWheel	ChR	ON	14	4.45714	2.09471
8	m	HPFWheel	ChR	OFF	6	4.4	2.27258
8	m	HPFWheel	ChR	ON	22	3.05455	2.10047
9	m	HPFWheel	ChR	OFF	16	4.2625	2.28282
9	m	HPFWheel	ChR	ON	7	8.88571	1.63557
10	m	HPFWheel	ChR	OFF	19	9.68421	8.50511
10	m	HPFWheel	ChR	ON	25	4.568	3.3065
11	m	HPFWheel	Cnt	OFF	23	14.9652	20.9016
11	m	HPFWheel	Cnt	ON	12	15.9167	7.70249
12	m	HPFWheel	Cnt	OFF	18	6.18889	3.40273
12	m	HPFWheel	Cnt	ON	16	8.3375	4.08066
13	m	HPFWheel	Cnt	OFF	9	3.46667	5.09795
13	m	HPFWheel	Cnt	ON	4	1.7	0.723404
14	m	HPFWheel	ChR	OFF	13	10.6769	6.20864
14	m	HPFWheel	ChR	ON	12	9.3	6.97129
15	m	HPFWheel	ChR	OFF	14	15.3429	6.88257
15	m	HPFWheel	ChR	ON	11	21.1091	10.9923
16	m	HPFWheel	ChR	OFF	14	15.3429	65.3213
16	m	HPFWheel	ChR	ON	10	12.3	17.1672
17	m	HPFWheel	ChR	OFF	14	1.7	1.17519
17	m	HPFWheel	ChR	ON	13	4.44615	2.334
18	m	HPFWheel	ChR	OFF	14	13.1429	9.10738
18	m	HPFWheel	ChR	ON	11	15.5091	12.5879
19	m	HPFWheel	ChR	OFF	18	3.65556	3.09357
19	m	HPFWheel	ChR	ON	9	6.2	2.38689
20	m	HPFWheel	Cnt	OFF	7	7.51429	2.71191
20	m	HPFWheel	Cnt	ON	6	16.2667	6.71025
21	m	HPFWheel	Cnt	OFF	37	4.48649	6.01756
21	m	HPFWheel	Cnt	ON	26	7.22308	6.53224
22	m	HPFWheel	Cnt	OFF	6	7.1	1.93988
22	m	HPFWheel	Cnt	ON	7	5.14286	2.5558
23	m	HPFWheel	Cnt	OFF	14	9.62857	6.57802
23	m	HPFWheel	Cnt	ON	18	4.68889	4.63115
24	m	HPFWheel	Cnt	OFF	2	2.4	0.440184
24	m	HPFWheel	Cnt	ON	16	3.1875	2.30124
25	m	HPFWheel	Cnt	OFF	22	4.37273	2.99735
25	m	HPFWheel	Cnt	ON	14	4.91429	2.14974
26	m	HPFWheel	Cnt	OFF	11	13.6909	10.1012
26	m	HPFWheel	Cnt	ON	6	20.4667	8.72435
