# Supplementary material for: Orexin neurons mediate temptation-resistant voluntary exercise
Source: Nat Neurosci. 2024 Aug 6;27(9):1774–82. doi: 10.1038/s41593-024-01696-2 (PMC11374669; doi:10.1038/s41593-024-01696-2)
Supplement: Supplementary file 7 — Statistical source data. [file 41593_2024_1696_MOESM7_ESM.zip › SourceData_Fig6_g.xlsx]

## Sheet: Sheet1
Mouse	Sex	State	Cohort	Opto	Volume	HPF
1	f	HPF	Cnt	OFF	0.4224	3.68123
1	f	HPF	Cnt	ON	0.5256	2.97099
2	f	HPF	Cnt	OFF	0.3834	2.52417
2	f	HPF	Cnt	ON	0.3966	2.56419
3	f	HPF	Cnt	OFF	0.4098	2.85095
3	f	HPF	Cnt	ON	0.4536	2.8943
4	f	HPF	ChR	OFF	0.3048	2.12738
4	f	HPF	ChR	ON	0.225	1.32711
5	f	HPF	ChR	OFF	0.3894	3.06102
5	f	HPF	ChR	ON	0.6726	4.05135
6	f	HPF	ChR	OFF	0.1008	1.13371
6	f	HPF	ChR	ON	0.2064	1.44381
7	m	HPF	ChR	OFF	1.0674	6.5055
7	m	HPF	ChR	ON	0.6756	3.59787
8	m	HPF	ChR	OFF	1.1232	6.40213
8	m	HPF	ChR	ON	0.3384	4.29476
9	m	HPF	ChR	OFF	1.3242	5.02834
9	m	HPF	ChR	ON	0.6756	4.87162
10	m	HPF	ChR	OFF	1.347	4.58153
10	m	HPF	ChR	ON	0.5622	4.77159
11	m	HPF	Cnt	OFF	0.696	5.1984
11	m	HPF	Cnt	ON	0.7164	5.70857
12	m	HPF	Cnt	OFF	0.6546	4.53151
12	m	HPF	Cnt	ON	0.3804	4.17472
13	m	HPF	Cnt	OFF	0.444	2.52417
13	m	HPF	Cnt	ON	0.8028	3.92464
14	m	HPF	ChR	OFF	0.3408	2.46415
14	m	HPF	ChR	ON	0.5244	3.66122
15	m	HPF	ChR	OFF	0.3888	2.96766
15	m	HPF	ChR	ON	0.5688	4.57486
16	m	HPF	ChR	OFF	0.5418	6.26209
16	m	HPF	ChR	ON	1.1118	8.20273
17	m	HPF	ChR	OFF	0.8868	4.70157
17	m	HPF	ChR	ON	0.7548	3.81794
18	m	HPF	ChR	OFF	1.1034	6.53218
18	m	HPF	ChR	ON	0.6888	4.49483
19	m	HPF	ChR	OFF	0.7062	3.65122
19	m	HPF	ChR	ON	0.3558	2.22741
20	m	HPF	Cnt	OFF	0.9312	4.62154
20	m	HPF	Cnt	ON	1.23	6.0987
21	m	HPF	Cnt	OFF	1.0494	7.06569
21	m	HPF	Cnt	ON	0.6336	5.87196
22	m	HPF	Cnt	OFF	1.473	7.1057
22	m	HPF	Cnt	ON	1.0866	6.18206
23	m	HPF	Cnt	OFF	1.7544	6.2921
23	m	HPF	Cnt	ON	1.5756	6.46549
24	m	HPF	Cnt	OFF	1.0314	4.79827
24	m	HPF	Cnt	ON	1.2342	5.63188
25	m	HPF	Cnt	OFF	1.404	5.57186
25	m	HPF	Cnt	ON	1.1988	6.16539
26	m	HPF	Cnt	OFF	1.4922	6.28876
26	m	HPF	Cnt	ON	1.44	6.44882
