# Supplementary material for: Orexin neurons mediate temptation-resistant voluntary exercise
Source: Nat Neurosci. 2024 Aug 6;27(9):1774–82. doi: 10.1038/s41593-024-01696-2 (PMC11374669; doi:10.1038/s41593-024-01696-2)
Supplement: Supplementary file 8 — Statistical source data. [file 41593_2024_1696_MOESM8_ESM.zip › SourceData_Sup_1a.xlsx]

## Sheet: Sheet1
Mouse	Sex	State	Time	Wheel
1	f	Wheel2h	10	7.18667
1	f	HPFWheel2h	10	6.73
2	f	Wheel2h	10	7.16333
2	f	HPFWheel2h	10	7.41333
3	f	Wheel2h	10	6.97667
3	f	HPFWheel2h	10	5.85667
4	m	Wheel2h	10	3.52333
4	m	HPFWheel2h	10	6.39667
5	m	Wheel2h	10	2.34667
5	m	HPFWheel2h	10	3.68667
6	m	Wheel2h	10	2.13333
6	m	HPFWheel2h	10	3.48667
7	m	Wheel2h	10	6.49333
7	m	HPFWheel2h	10	5.02333
1	f	Wheel2h	20	6.75
1	f	HPFWheel2h	20	7.67667
2	f	Wheel2h	20	4.72667
2	f	HPFWheel2h	20	6.27333
3	f	Wheel2h	20	7.88
3	f	HPFWheel2h	20	8.11333
4	m	Wheel2h	20	1.94667
4	m	HPFWheel2h	20	6.10667
5	m	Wheel2h	20	2.36333
5	m	HPFWheel2h	20	5.47333
6	m	Wheel2h	20	2.60333
6	m	HPFWheel2h	20	6.38
7	m	Wheel2h	20	4.95333
7	m	HPFWheel2h	20	5.49
1	f	Wheel2h	30	4.24333
1	f	HPFWheel2h	30	7.22333
2	f	Wheel2h	30	7.37667
2	f	HPFWheel2h	30	8.47
3	f	Wheel2h	30	6.4
3	f	HPFWheel2h	30	3.98333
4	m	Wheel2h	30	2.94333
4	m	HPFWheel2h	30	8.03667
5	m	Wheel2h	30	7.27
5	m	HPFWheel2h	30	5.99667
6	m	Wheel2h	30	2.58333
6	m	HPFWheel2h	30	4.91333
7	m	Wheel2h	30	7.23
7	m	HPFWheel2h	30	7.85
1	f	Wheel2h	40	6.24333
1	f	HPFWheel2h	40	6.69
2	f	Wheel2h	40	7.97
2	f	HPFWheel2h	40	8.16667
3	f	Wheel2h	40	7.80333
3	f	HPFWheel2h	40	8.74333
4	m	Wheel2h	40	3.08667
4	m	HPFWheel2h	40	7.31667
5	m	Wheel2h	40	6.25
5	m	HPFWheel2h	40	7.02333
6	m	Wheel2h	40	4.71
6	m	HPFWheel2h	40	6.23
7	m	Wheel2h	40	5.53
7	m	HPFWheel2h	40	7.16667
1	f	Wheel2h	50	8.85667
1	f	HPFWheel2h	50	5.27
2	f	Wheel2h	50	7.39
2	f	HPFWheel2h	50	9.31667
3	f	Wheel2h	50	7.01333
3	f	HPFWheel2h	50	7.23667
4	m	Wheel2h	50	5.68667
4	m	HPFWheel2h	50	7.09667
5	m	Wheel2h	50	6.75333
5	m	HPFWheel2h	50	5.38333
6	m	Wheel2h	50	2.43667
6	m	HPFWheel2h	50	4.39
7	m	Wheel2h	50	3.12
7	m	HPFWheel2h	50	7.41333
1	f	Wheel2h	60	6.52667
1	f	HPFWheel2h	60	5.45667
2	f	Wheel2h	60	7.43333
2	f	HPFWheel2h	60	6.45
3	f	Wheel2h	60	6.77333
3	f	HPFWheel2h	60	3.26333
4	m	Wheel2h	60	6.45
4	m	HPFWheel2h	60	7.30333
5	m	Wheel2h	60	8.01667
5	m	HPFWheel2h	60	7.58
6	m	Wheel2h	60	3.21
6	m	HPFWheel2h	60	7.39667
7	m	Wheel2h	60	5.01667
7	m	HPFWheel2h	60	7.65
1	f	Wheel2h	70	8.21
1	f	HPFWheel2h	70	6.42333
2	f	Wheel2h	70	8.55
2	f	HPFWheel2h	70	8.05333
3	f	Wheel2h	70	6.69
3	f	HPFWheel2h	70	7.24333
4	m	Wheel2h	70	5.99333
4	m	HPFWheel2h	70	6.99333
5	m	Wheel2h	70	6.37333
5	m	HPFWheel2h	70	8.3
6	m	Wheel2h	70	2.55
6	m	HPFWheel2h	70	4.61
7	m	Wheel2h	70	6.7
7	m	HPFWheel2h	70	7.52333
1	f	Wheel2h	80	5.11667
1	f	HPFWheel2h	80	5.62
2	f	Wheel2h	80	7.45333
2	f	HPFWheel2h	80	9.78
3	f	Wheel2h	80	9.67667
3	f	HPFWheel2h	80	7.68
4	m	Wheel2h	80	4.69
4	m	HPFWheel2h	80	7.29667
5	m	Wheel2h	80	6.18
5	m	HPFWheel2h	80	4.58
6	m	Wheel2h	80	0.85
6	m	HPFWheel2h	80	5.41
7	m	Wheel2h	80	7.76
7	m	HPFWheel2h	80	6.03667
1	f	Wheel2h	90	5.98667
1	f	HPFWheel2h	90	8.08
2	f	Wheel2h	90	10
2	f	HPFWheel2h	90	8.23
3	f	Wheel2h	90	4.47667
3	f	HPFWheel2h	90	9.34667
4	m	Wheel2h	90	3.65667
4	m	HPFWheel2h	90	6.81333
5	m	Wheel2h	90	8.74333
5	m	HPFWheel2h	90	4.15667
6	m	Wheel2h	90	5.57
6	m	HPFWheel2h	90	5.14667
7	m	Wheel2h	90	5.86333
7	m	HPFWheel2h	90	6.77
1	f	Wheel2h	100	9.28
1	f	HPFWheel2h	100	4.82667
2	f	Wheel2h	100	5.59667
2	f	HPFWheel2h	100	7.12
3	f	Wheel2h	100	6.95
3	f	HPFWheel2h	100	7.33667
4	m	Wheel2h	100	6.00333
4	m	HPFWheel2h	100	6.37
5	m	Wheel2h	100	4.55333
5	m	HPFWheel2h	100	2.01
6	m	Wheel2h	100	2.19667
6	m	HPFWheel2h	100	7.52333
7	m	Wheel2h	100	5.87667
7	m	HPFWheel2h	100	6.32333
1	f	Wheel2h	110	0.506667
1	f	HPFWheel2h	110	4.82333
2	f	Wheel2h	110	9.04
2	f	HPFWheel2h	110	6.26667
3	f	Wheel2h	110	3.68667
3	f	HPFWheel2h	110	5.13
4	m	Wheel2h	110	3.81667
4	m	HPFWheel2h	110	8.08
5	m	Wheel2h	110	6.12667
5	m	HPFWheel2h	110	4.97667
6	m	Wheel2h	110	5.75667
6	m	HPFWheel2h	110	5.22
7	m	Wheel2h	110	6.59667
7	m	HPFWheel2h	110	8.78333
1	f	Wheel2h	120	0.723575
1	f	HPFWheel2h	120	7.71591
2	f	Wheel2h	120	9.94331
2	f	HPFWheel2h	120	7.96265
3	f	Wheel2h	120	4.64488
3	f	HPFWheel2h	120	9.83661
4	m	Wheel2h	120	6.02201
4	m	HPFWheel2h	120	5.47516
5	m	Wheel2h	120	6.24208
5	m	HPFWheel2h	120	4.41814
6	m	Wheel2h	120	4.33811
6	m	HPFWheel2h	120	3.79793
7	m	Wheel2h	120	6.41214
7	m	HPFWheel2h	120	7.84928
