# Supplementary material for: Orexin neurons mediate temptation-resistant voluntary exercise
Source: Nat Neurosci. 2024 Aug 6;27(9):1774–82. doi: 10.1038/s41593-024-01696-2 (PMC11374669; doi:10.1038/s41593-024-01696-2)
Supplement: Supplementary file 8 — Statistical source data. [file 41593_2024_1696_MOESM8_ESM.zip › SourceData_Sup_1b.xlsx]

## Sheet: Sheet1
Mouse	Sex	State	Time	MetersWheel
1	f	Wheel2h	10	129.343
1	f	HPFWheel2h	10	90.9441
2	f	Wheel2h	10	116.209
2	f	HPFWheel2h	10	111.285
3	f	Wheel2h	10	93.36
3	f	HPFWheel2h	10	73.2037
4	m	Wheel2h	10	37.8763
4	m	HPFWheel2h	10	106.494
5	m	Wheel2h	10	7.15555
5	m	HPFWheel2h	10	49.3928
6	m	Wheel2h	10	17.116
6	m	HPFWheel2h	10	36.3715
7	m	Wheel2h	10	97.9768
7	m	HPFWheel2h	10	52.0646
1	f	Wheel2h	20	71.0539
1	f	HPFWheel2h	20	121.675
2	f	Wheel2h	20	82.2121
2	f	HPFWheel2h	20	99.2257
3	f	Wheel2h	20	104.795
3	f	HPFWheel2h	20	143.848
4	m	Wheel2h	20	10.0116
4	m	HPFWheel2h	20	110.159
5	m	Wheel2h	20	29.9837
5	m	HPFWheel2h	20	81.7821
6	m	Wheel2h	20	23.5754
6	m	HPFWheel2h	20	91.4867
7	m	Wheel2h	20	58.1555
7	m	HPFWheel2h	20	91.7835
1	f	Wheel2h	30	32.9626
1	f	HPFWheel2h	30	100.137
2	f	Wheel2h	30	139.139
2	f	HPFWheel2h	30	157.954
3	f	Wheel2h	30	80.8608
3	f	HPFWheel2h	30	43.2404
4	m	Wheel2h	30	26.3292
4	m	HPFWheel2h	30	152.816
5	m	Wheel2h	30	117.304
5	m	HPFWheel2h	30	87.9959
6	m	Wheel2h	30	10.1549
6	m	HPFWheel2h	30	88.8558
7	m	Wheel2h	30	131.769
7	m	HPFWheel2h	30	143.142
1	f	Wheel2h	40	96.7382
1	f	HPFWheel2h	40	128.012
2	f	Wheel2h	40	152.365
2	f	HPFWheel2h	40	133.345
3	f	Wheel2h	40	108.388
3	f	HPFWheel2h	40	135.526
4	m	Wheel2h	40	31.0176
4	m	HPFWheel2h	40	138.955
5	m	Wheel2h	40	106.535
5	m	HPFWheel2h	40	103.351
6	m	Wheel2h	40	35.573
6	m	HPFWheel2h	40	68.0955
7	m	Wheel2h	40	98.6934
7	m	HPFWheel2h	40	137.215
1	f	Wheel2h	50	169.973
1	f	HPFWheel2h	50	78.8749
2	f	Wheel2h	50	141.207
2	f	HPFWheel2h	50	155.702
3	f	Wheel2h	50	63.7653
3	f	HPFWheel2h	50	129.496
4	m	Wheel2h	50	75.2817
4	m	HPFWheel2h	50	132.434
5	m	Wheel2h	50	85.4469
5	m	HPFWheel2h	50	77.022
6	m	Wheel2h	50	19.0917
6	m	HPFWheel2h	50	56.3743
7	m	Wheel2h	50	46.3217
7	m	HPFWheel2h	50	133.335
1	f	Wheel2h	60	118.665
1	f	HPFWheel2h	60	96.0318
2	f	Wheel2h	60	151.321
2	f	HPFWheel2h	60	97.2705
3	f	Wheel2h	60	82.8468
3	f	HPFWheel2h	60	61.288
4	m	Wheel2h	60	88.1494
4	m	HPFWheel2h	60	139.569
5	m	Wheel2h	60	115.861
5	m	HPFWheel2h	60	109.923
6	m	Wheel2h	60	6.40826
6	m	HPFWheel2h	60	109.033
7	m	Wheel2h	60	82.253
7	m	HPFWheel2h	60	130.274
1	f	Wheel2h	70	156.347
1	f	HPFWheel2h	70	119.372
2	f	Wheel2h	70	169.225
2	f	HPFWheel2h	70	126.712
3	f	Wheel2h	70	113.404
3	f	HPFWheel2h	70	134.635
4	m	Wheel2h	70	72.8044
4	m	HPFWheel2h	70	126.906
5	m	Wheel2h	70	95.5609
5	m	HPFWheel2h	70	119.904
6	m	Wheel2h	70	11.6905
6	m	HPFWheel2h	70	54.7057
7	m	Wheel2h	70	118.358
7	m	HPFWheel2h	70	134.236
1	f	Wheel2h	80	85.3343
1	f	HPFWheel2h	80	114.049
2	f	Wheel2h	80	134.655
2	f	HPFWheel2h	80	166.195
3	f	Wheel2h	80	166.983
3	f	HPFWheel2h	80	135.966
4	m	Wheel2h	80	58.7799
4	m	HPFWheel2h	80	136.488
5	m	Wheel2h	80	91.5686
5	m	HPFWheel2h	80	67.123
6	m	Wheel2h	80	1.77097
6	m	HPFWheel2h	80	81.8947
7	m	Wheel2h	80	147.472
7	m	HPFWheel2h	80	116.372
1	f	Wheel2h	90	105.941
1	f	HPFWheel2h	90	134.113
2	f	Wheel2h	90	197.438
2	f	HPFWheel2h	90	153.624
3	f	Wheel2h	90	66.693
3	f	HPFWheel2h	90	120.355
4	m	Wheel2h	90	38.4291
4	m	HPFWheel2h	90	123.743
5	m	Wheel2h	90	88.866
5	m	HPFWheel2h	90	57.6334
6	m	Wheel2h	90	31.1507
6	m	HPFWheel2h	90	45.8406
7	m	Wheel2h	90	97.8949
7	m	HPFWheel2h	90	133.202
1	f	Wheel2h	100	187.682
1	f	HPFWheel2h	100	89.5928
2	f	Wheel2h	100	103.996
2	f	HPFWheel2h	100	136.17
3	f	Wheel2h	100	119.167
3	f	HPFWheel2h	100	118.942
4	m	Wheel2h	100	80.1238
4	m	HPFWheel2h	100	107.251
5	m	Wheel2h	100	74.5447
5	m	HPFWheel2h	100	26.3292
6	m	Wheel2h	100	3.41911
6	m	HPFWheel2h	100	75.4148
7	m	Wheel2h	100	107.016
7	m	HPFWheel2h	100	101.662
1	f	Wheel2h	110	1.96547
1	f	HPFWheel2h	110	103.976
2	f	Wheel2h	110	174.815
2	f	HPFWheel2h	110	122.627
3	f	Wheel2h	110	57.9303
3	f	HPFWheel2h	110	105.327
4	m	Wheel2h	110	51.7575
4	m	HPFWheel2h	110	153.87
5	m	Wheel2h	110	102.123
5	m	HPFWheel2h	110	71.8524
6	m	Wheel2h	110	66.519
6	m	HPFWheel2h	110	48.0517
7	m	Wheel2h	110	130.98
7	m	HPFWheel2h	110	133.478
1	f	Wheel2h	120	6.90987
1	f	HPFWheel2h	120	138.279
2	f	Wheel2h	120	198.963
2	f	HPFWheel2h	120	175.808
3	f	Wheel2h	120	77.4315
3	f	HPFWheel2h	120	165.182
4	m	Wheel2h	120	94.7727
4	m	HPFWheel2h	120	97.5673
5	m	Wheel2h	120	77.8921
5	m	HPFWheel2h	120	60.9809
6	m	Wheel2h	120	43.5066
6	m	HPFWheel2h	120	29.7483
7	m	Wheel2h	120	106.381
7	m	HPFWheel2h	120	111.459
