# Supplementary material for: Orexin neurons mediate temptation-resistant voluntary exercise
Source: Nat Neurosci. 2024 Aug 6;27(9):1774–82. doi: 10.1038/s41593-024-01696-2 (PMC11374669; doi:10.1038/s41593-024-01696-2)
Supplement: Supplementary file 8 — Statistical source data. [file 41593_2024_1696_MOESM8_ESM.zip › SourceData_Sup_1c.xlsx]

## Sheet: Sheet1
Mouse	State	Sex	HPF	Wheel	Chow	Conspecific	Water	Object	Dark	Light	Center
1	Wheel2h	f	0.646685	69.6319	16.9738	17.3238	3.65343	1.2067	7.57354	0.423345	2.56674
1	HPFWheel2h	f	9.7636	76.5355	6.54685	8.52357	1.17003	0.800022	13.9604	0.60335	2.09672
2	Wheel2h	f	0.320009	92.6426	13.5637	3.73677	0.563349	0.49668	6.59352	0.0666685	2.01672
2	HPFWheel2h	f	8.40357	93.5026	8.93025	2.20006	0.336676	0.843357	3.26009	0.183338	2.34007
3	Wheel2h	f	1.3467	78.9722	14.5604	9.42026	2.5434	0.653351	9.84694	0.0533348	2.60341
3	HPFWheel2h	f	10.6203	83.769	6.22351	5.36682	0.813356	1.0267	10.5803	0.113336	1.48671
4	Wheel2h	m	3.38009	53.8182	24.2807	4.93014	9.19359	5.58349	1.48671	2.08339	15.2438
4	HPFWheel2h	m	12.307	83.2856	11.2303	3.5101	2.75341	1.08003	1.0667	0.340009	4.42679
5	Wheel2h	m	1.16003	71.2186	28.3208	1.29337	6.0935	1.23003	6.18351	0.453346	4.04678
5	HPFWheel2h	m	17.1905	63.5851	15.2771	5.13348	3.13675	1.88005	5.9935	3.23009	4.57346
6	Wheel2h	m	6.95019	38.9377	35.791	5.51682	10.2103	4.94347	7.65688	1.59338	8.40023
6	HPFWheel2h	m	17.6305	64.5051	16.7938	5.03681	1.89672	2.07672	6.30684	1.25337	4.50013
7	Wheel2h	m	4.79347	71.552	22.4373	3.99344	6.1435	1.68338	2.26673	0.460013	6.67019
7	HPFWheel2h	m	12.3537	83.879	12.5403	2.32673	0.950026	0.670019	1.0667	0.576683	5.63682
