# Supplementary material for: Orexin neurons mediate temptation-resistant voluntary exercise
Source: Nat Neurosci. 2024 Aug 6;27(9):1774–82. doi: 10.1038/s41593-024-01696-2 (PMC11374669; doi:10.1038/s41593-024-01696-2)
Supplement: Supplementary file 8 — Statistical source data. [file 41593_2024_1696_MOESM8_ESM.zip › SourceData_Sup_1d.xlsx]

## Sheet: Sheet1
Mouse	Sex	State	Time	HPF
1	f	HPFWheel2h	10	0.8
2	f	HPFWheel2h	10	0.803333
3	f	HPFWheel2h	10	2.17
4	m	HPFWheel2h	10	1.76
5	m	HPFWheel2h	10	3.28333
6	m	HPFWheel2h	10	3.79333
7	m	HPFWheel2h	10	2.60333
1	f	HPFWheel2h	20	0.856667
2	f	HPFWheel2h	20	1.10667
3	f	HPFWheel2h	20	1.02
4	m	HPFWheel2h	20	2.12333
5	m	HPFWheel2h	20	2.6
6	m	HPFWheel2h	20	2.27
7	m	HPFWheel2h	20	3.37667
1	f	HPFWheel2h	30	0.353333
2	f	HPFWheel2h	30	0.723333
3	f	HPFWheel2h	30	2.42667
4	m	HPFWheel2h	30	0.826667
5	m	HPFWheel2h	30	1.90333
6	m	HPFWheel2h	30	2.74667
7	m	HPFWheel2h	30	0.96
1	f	HPFWheel2h	40	0.836667
2	f	HPFWheel2h	40	0.41
3	f	HPFWheel2h	40	0.733333
4	m	HPFWheel2h	40	0.923333
5	m	HPFWheel2h	40	0.953333
6	m	HPFWheel2h	40	2.10333
7	m	HPFWheel2h	40	0.44
1	f	HPFWheel2h	50	1.74
2	f	HPFWheel2h	50	0.04
3	f	HPFWheel2h	50	0.733333
4	m	HPFWheel2h	50	0.963333
5	m	HPFWheel2h	50	0.563333
6	m	HPFWheel2h	50	0.796667
7	m	HPFWheel2h	50	1.10333
1	f	HPFWheel2h	60	0.483333
2	f	HPFWheel2h	60	2.26667
3	f	HPFWheel2h	60	0.553333
4	m	HPFWheel2h	60	1.48667
5	m	HPFWheel2h	60	0.726667
6	m	HPFWheel2h	60	0.426667
7	m	HPFWheel2h	60	0.703333
1	f	HPFWheel2h	70	0.87
2	f	HPFWheel2h	70	1.20667
3	f	HPFWheel2h	70	0.683333
4	m	HPFWheel2h	70	0.656667
5	m	HPFWheel2h	70	0.643333
6	m	HPFWheel2h	70	1.62333
7	m	HPFWheel2h	70	0.603333
1	f	HPFWheel2h	80	1.38667
2	f	HPFWheel2h	80	0.0466667
3	f	HPFWheel2h	80	0
4	m	HPFWheel2h	80	0.583333
5	m	HPFWheel2h	80	1.57333
6	m	HPFWheel2h	80	0.573333
7	m	HPFWheel2h	80	1.09333
1	f	HPFWheel2h	90	0.383333
2	f	HPFWheel2h	90	0.0433333
3	f	HPFWheel2h	90	0
4	m	HPFWheel2h	90	0.69
5	m	HPFWheel2h	90	1.46667
6	m	HPFWheel2h	90	1.08333
7	m	HPFWheel2h	90	0.126667
1	f	HPFWheel2h	100	0.453333
2	f	HPFWheel2h	100	0.0666667
3	f	HPFWheel2h	100	0.773333
4	m	HPFWheel2h	100	0.0233333
5	m	HPFWheel2h	100	1.68
6	m	HPFWheel2h	100	0.343333
7	m	HPFWheel2h	100	0.82
1	f	HPFWheel2h	110	0.246667
2	f	HPFWheel2h	110	1.12333
3	f	HPFWheel2h	110	1.52667
4	m	HPFWheel2h	110	0.03
5	m	HPFWheel2h	110	0.853333
6	m	HPFWheel2h	110	0.73
7	m	HPFWheel2h	110	0.523333
1	f	HPFWheel2h	120	1.35378
2	f	HPFWheel2h	120	0.566856
3	f	HPFWheel2h	120	0
4	m	HPFWheel2h	120	2.24075
5	m	HPFWheel2h	120	0.943648
6	m	HPFWheel2h	120	1.14038
7	m	HPFWheel2h	120	0
