# Supplementary material for: Orexin neurons mediate temptation-resistant voluntary exercise
Source: Nat Neurosci. 2024 Aug 6;27(9):1774–82. doi: 10.1038/s41593-024-01696-2 (PMC11374669; doi:10.1038/s41593-024-01696-2)
Supplement: Supplementary file 8 — Statistical source data. [file 41593_2024_1696_MOESM8_ESM.zip › SourceData_Sup_1e.xlsx]

## Sheet: Sheet1
Mouse	Sex	State	Time	Volume
1	f	HPFWheel2h	10	0.1476
2	f	HPFWheel2h	10	0.135
3	f	HPFWheel2h	10	0.5928
4	m	HPFWheel2h	10	0.465
5	m	HPFWheel2h	10	0.6684
6	m	HPFWheel2h	10	0.714
7	m	HPFWheel2h	10	0.5646
1	f	HPFWheel2h	20	0.174
2	f	HPFWheel2h	20	0.276
3	f	HPFWheel2h	20	0.2352
4	m	HPFWheel2h	20	0.588
5	m	HPFWheel2h	20	0.6414
6	m	HPFWheel2h	20	0.3726
7	m	HPFWheel2h	20	0.7806
1	f	HPFWheel2h	30	0.081
2	f	HPFWheel2h	30	0.1608
3	f	HPFWheel2h	30	0.6234
4	m	HPFWheel2h	30	0.2466
5	m	HPFWheel2h	30	0.495
6	m	HPFWheel2h	30	0.393
7	m	HPFWheel2h	30	0.1452
1	f	HPFWheel2h	40	0.2124
2	f	HPFWheel2h	40	0.108
3	f	HPFWheel2h	40	0.1956
4	m	HPFWheel2h	40	0.2448
5	m	HPFWheel2h	40	0.2676
6	m	HPFWheel2h	40	0.3144
7	m	HPFWheel2h	40	0.1218
1	f	HPFWheel2h	50	0.3666
2	f	HPFWheel2h	50	0
3	f	HPFWheel2h	50	0.1758
4	m	HPFWheel2h	50	0.2688
5	m	HPFWheel2h	50	0.1758
6	m	HPFWheel2h	50	0.1236
7	m	HPFWheel2h	50	0.267
1	f	HPFWheel2h	60	0.1362
2	f	HPFWheel2h	60	0.4146
3	f	HPFWheel2h	60	0.1548
4	m	HPFWheel2h	60	0.432
5	m	HPFWheel2h	60	0.1236
6	m	HPFWheel2h	60	0.0816
7	m	HPFWheel2h	60	0.2004
1	f	HPFWheel2h	70	0.2118
2	f	HPFWheel2h	70	0.204
3	f	HPFWheel2h	70	0.1632
4	m	HPFWheel2h	70	0.1878
5	m	HPFWheel2h	70	0.1518
6	m	HPFWheel2h	70	0.165
7	m	HPFWheel2h	70	0.1368
1	f	HPFWheel2h	80	0.3288
2	f	HPFWheel2h	80	0.0066
3	f	HPFWheel2h	80	0
4	m	HPFWheel2h	80	0.1578
5	m	HPFWheel2h	80	0.4494
6	m	HPFWheel2h	80	0.1152
7	m	HPFWheel2h	80	0.2772
1	f	HPFWheel2h	90	0.0822
2	f	HPFWheel2h	90	0
3	f	HPFWheel2h	90	0
4	m	HPFWheel2h	90	0.1914
5	m	HPFWheel2h	90	0.18
6	m	HPFWheel2h	90	0.0696
7	m	HPFWheel2h	90	0.0288
1	f	HPFWheel2h	100	0.12
2	f	HPFWheel2h	100	0
3	f	HPFWheel2h	100	0.1854
4	m	HPFWheel2h	100	0
5	m	HPFWheel2h	100	0.405
6	m	HPFWheel2h	100	0.0474
7	m	HPFWheel2h	100	0.2166
1	f	HPFWheel2h	110	0.0612
2	f	HPFWheel2h	110	0.2874
3	f	HPFWheel2h	110	0.42
4	m	HPFWheel2h	110	0
5	m	HPFWheel2h	110	0.2442
6	m	HPFWheel2h	110	0.1272
7	m	HPFWheel2h	110	0.1374
1	f	HPFWheel2h	120	0.354
2	f	HPFWheel2h	120	0.144
3	f	HPFWheel2h	120	0
4	m	HPFWheel2h	120	0.6342
5	m	HPFWheel2h	120	0.204
6	m	HPFWheel2h	120	0.1398
7	m	HPFWheel2h	120	0
