# Supplementary material for: Orexin neurons mediate temptation-resistant voluntary exercise
Source: Nat Neurosci. 2024 Aug 6;27(9):1774–82. doi: 10.1038/s41593-024-01696-2 (PMC11374669; doi:10.1038/s41593-024-01696-2)
Supplement: Supplementary file 9 — Statistical source data. [file 41593_2024_1696_MOESM9_ESM.zip › SourceData_Sup2.xlsx]

## Sheet: Sheet1
Mouse	State	Sex	Inj	HPF	Wheel	Chow	Conspecific	Water	Object	Dark	Light	Center
1	Wheel	f	Veh	0.190063	6.88229	1.01367	0.21007	0.166722	0.263421	0.66022	0.136712	0.476826
1	Wheel	f	Alm	0	7.58253	0.833611	0.353451	0	0.140047	0.743581	0.0633545	0.283428
1	HPFWheel	f	Veh	2.3041	5.83528	0.386796	0.233411	0.0500167	0.243414	0.533511	0.0400133	0.373458
1	HPFWheel	f	Alm	2.53084	5.51851	1.72391	0	0	0	0.100033	0	0.126709
2	Wheel	f	Veh	0.313438	3.80794	1.93398	0.376792	0.473491	0.910303	0.743581	0.353451	1.08703
2	Wheel	f	Alm	0.543515	3.45115	2.72758	0.410137	0.306769	0.500167	0.640213	0.343448	1.07703
2	HPFWheel	f	Veh	3.85128	2.78426	0.3001	0.383461	0.196732	0.610203	0.806936	0.136712	0.93031
2	HPFWheel	f	Alm	5.70524	1.5972	0.236746	0.490163	0.290097	0.653551	0.230077	0.0766922	0.72024
3	Wheel	f	Veh	0.110037	6.63888	0.663555	0.296766	0.0866956	0.383461	0.833611	0.116706	0.87029
3	Wheel	f	Alm	0.0966989	5.85862	0.87029	2.04068	0.146716	0.143381	0.366789	0.0933645	0.383461
3	HPFWheel	f	Veh	4.78826	2.81427	0.173391	0.993665	0.183394	0.173391	0.226742	0.133378	0.513505
3	HPFWheel	f	Alm	4.45148	3.32444	0.170057	0.310103	0.18006	0.263421	0.470157	0.256752	0.573525
4	Wheel	f	Veh	0.233411	4.03468	0.763588	1.09036	0.266756	0.543515	0.81027	0.816939	1.44048
4	Wheel	f	Alm	0.326776	4.83494	0.933645	0.693565	0.383461	0.580193	0.613538	0.493498	1.14038
4	HPFWheel	f	Veh	2.41414	4.01134	0.246749	0.880293	0.130043	0.190063	0.486829	0.426809	1.21374
4	HPFWheel	f	Alm	5.28843	1.60387	0.0866956	0.856952	0.0666889	0.680227	0.0666889	0.456819	0.893631
5	Wheel	f	Veh	0.12004	3.31444	0.816939	0.953651	0.303434	0.423474	2.55418	0.163388	1.35045
5	Wheel	f	Alm	0.203401	3.56119	1.95732	1.1037	0.476826	0.410137	1.63721	0.0466822	0.603535
5	HPFWheel	f	Veh	0.730243	6.32878	0.933645	0.403468	0	0.3001	0.806936	0	0.496832
5	HPFWheel	f	Alm	1.42381	3.15772	1.13038	1.91064	0.170057	0.123374	1.55719	0.0733578	0.453484
6	Wheel	f	Veh	0.306769	1.56385	3.18439	1.25709	0.236746	0.126709	2.73758	0	0.586862
6	Wheel	f	Alm	0.416806	2.99767	0.716906	0.696899	0.580193	0.710237	2.22074	0.400133	1.26042
6	HPFWheel	f	Veh	2.17406	2.71424	0.233411	0.75025	0.0833611	0.623541	2.31744	0.190063	0.913638
6	HPFWheel	f	Alm	4.02134	0.09003	2.52417	1.34045	0.103368	0.276759	0.673558	0.113371	0.856952
7	Wheel	f	Veh	0.0633545	6.82894	0.530177	0.860287	0.173391	0.106702	1.03368	0.153384	0.250083
7	Wheel	f	Alm	0	7.95265	1.18039	0.143381	0	0	0.633545	0	0.09003
7	HPFWheel	f	Veh	2.01734	4.87829	0.260087	0.433478	0.140047	0.303434	1.3071	0.140047	0.520173
7	HPFWheel	f	Alm	1.8006	4.16806	0.356786	0.470157	0.260087	0.216739	1.87396	0.0766922	0.776926
8	Wheel	f	Veh	0.233411	5.83194	1.1037	0.973658	0.186729	0.12004	0.616872	0.156719	0.776926
8	Wheel	f	Alm	0.0966989	5.67523	1.13705	2.29743	0.206736	0.09003	0.0766922	0.0533511	0.366789
8	HPFWheel	f	Veh	2.75425	5.28176	0.286762	0.603535	0.0533511	0.0400133	0.266756	0.0466822	0.666889
8	HPFWheel	f	Alm	4.74158	3.1944	0.476826	0.406802	0.0766922	0.100033	0.203401	0.100033	0.700233
9	Wheel	f	Veh	0.246749	3.48449	3.74125	0.873625	0.0700233	0.273424	0.3001	0.21007	0.800267
9	Wheel	f	Alm	0.0733578	4.23141	2.71424	2.16405	0.166722	0.143381	0.0833611	0	0.423474
9	HPFWheel	f	Veh	2.97432	3.57786	1.24708	1.09703	0	0.0833611	0.246749	0.0800267	0.693565
9	HPFWheel	f	Alm	2.28409	5.54852	1.21374	0.206736	0.0966989	0.103368	0.110037	0	0.436812
10	Wheel	f	Veh	0.18006	4.2881	1.72724	0.476826	0.100033	0.24008	2.00067	0.206736	0.78026
10	Wheel	f	Alm	0	3.76459	2.67089	0.456819	0	0.0633545	2.72424	0.0700233	0.250083
10	HPFWheel	f	Veh	1.79727	4.34145	0.410137	0.650217	0.09003	0.163388	1.87729	0.0966989	0.573525
10	HPFWheel	f	Alm	5.47182	1.25709	0.376792	0.433478	0.0733578	0.12004	1.83728	0	0.430143
11	Wheel	f	Veh	0.503501	3.76125	2.37412	0.93031	0.100033	0.443481	0.673558	0.126709	1.08703
11	Wheel	f	Alm	0.12004	3.6112	2.22741	0.806936	0.646882	0.326776	1.3938	0.06002	0.806936
11	HPFWheel	f	Veh	3.11437	5.26842	0.233411	0.356786	0.223408	0.0566856	0.263421	0	0.483494
11	HPFWheel	f	Alm	4.06135	4.31144	0.673558	0.423474	0.0366789	0	0.0233411	0.0233411	0.446816
12	Wheel	m	Veh	0.423474	2.06736	3.05769	0.786929	0.236746	0.726909	0.503501	0.700233	1.49717
12	Wheel	m	Alm	0.980327	1.29376	3.18773	0.333444	0.996999	0.513505	0.516839	0.680227	1.49717
12	HPFWheel	m	Veh	3.24108	1.73391	0.396799	0.413471	0.233411	0.730243	0.78026	0.413471	2.05735
12	HPFWheel	m	Alm	6.20874	1.0937	0.746916	0.18006	0.320107	0.276759	0.336779	0.18006	0.656886
13	Wheel	m	Veh	0	0.683561	7.03234	0.993665	0.203401	0.370123	0.136712	0.213404	0.366789
13	Wheel	m	Alm	0	1.18039	4.57486	3.05769	0.146716	0.223408	0.283428	0.143381	0.39013
13	HPFWheel	m	Veh	4.87162	0.96032	0.183394	1.34045	0.0633545	0.536846	0.820273	0.426809	0.796932
13	HPFWheel	m	Alm	6.84562	0.853618	0.166722	0.646882	0.463488	0.166722	0.206736	0.106702	0.543515
14	Wheel	m	Veh	0.0566856	3.58453	3.46782	0.336779	0.186729	0.336779	0.483494	0.423474	1.12371
14	Wheel	m	Alm	0.253418	3.54118	2.47749	0.893631	0.463488	0.503501	0.610203	0.33011	0.926976
14	HPFWheel	m	Veh	2.1007	5.36179	0.21007	0.493498	0.106702	0.230077	0.453484	0.160053	0.883628
14	HPFWheel	m	Alm	4.67489	4.08803	0.260087	0.200067	0	0.12004	0.230077	0.160053	0.266756
15	Wheel	m	Veh	0.426809	2.8076	1.52718	0.703568	0.146716	0.266756	2.98099	0.33011	0.81027
15	Wheel	m	Alm	0.36012	2.46415	2.82094	0.250083	0.393464	0.493498	1.76726	0.3001	1.15038
15	HPFWheel	m	Veh	3.25775	1.44715	0.253418	0.703568	0.100033	1.01367	1.54385	0.526842	1.15372
15	HPFWheel	m	Alm	5.38846	1.93064	0.576859	0.33011	0.260087	0.333444	0.583528	0.0400133	0.556852
16	Wheel	m	Veh	0.130043	2.23741	3.36112	0.923641	0.193398	0.383461	1.65388	0.326776	0.790263
16	Wheel	m	Alm	0.06002	1.58386	5.09503	0.470157	0.106702	0.696899	1.17039	0.193398	0.623541
16	HPFWheel	m	Veh	3.54118	1.55719	0.27009	0.623541	0.186729	0.476826	2.30077	0.0466822	0.996999
16	HPFWheel	m	Alm	5.46516	0.940313	0.890297	0.280093	0.0733578	0.356786	1.24041	0.176726	0.576859
17	Wheel	m	Veh	0	5.90864	1.56052	0.203401	0.176726	0.186729	1.23374	0.140047	0.590197
17	Wheel	m	Alm	0.273424	5.57853	0.883628	0.616872	0.100033	0.346782	1.25042	0.123374	0.826942
17	HPFWheel	m	Veh	2.23074	5.70524	0.146716	0.353451	0.263421	0.110037	0.466822	0.0733578	0.650217
17	HPFWheel	m	Alm	5.3051	2.95432	0.123374	0.233411	0.0833611	0.280093	0.0866956	0.133378	0.800267
18	Wheel	m	Veh	0.423333	6.01	1.06	0.3	0.0733333	0.72	0.136667	0.163333	1.11333
18	Wheel	m	Alm	0.0466667	7.45667	1.84667	0.11	0	0.0766667	0.01	0.06	0.393333
18	HPFWheel	m	Veh	0.966989	6.82227	0.413471	0.273424	0.0933645	0.21007	0.0666889	0.373458	0.78026
18	HPFWheel	m	Alm	5.16506	3.18773	0.0566856	0.423474	0.100033	0.106702	0.110037	0.0766922	0.773591
19	Wheel	m	Veh	0.126667	5.34	1.84	0.183333	0.116667	0.0533333	0.443333	0.293333	1.60333
19	Wheel	m	Alm	0	6.44333	2.42	0.0433333	0.0366667	0.33	0.0333333	0.08	0.613333
19	HPFWheel	m	Veh	1.35045	5.63521	0.383461	0.223408	0.106702	0.15005	0.396799	0.24008	1.51384
19	HPFWheel	m	Alm	7.25909	0.543515	0.0533511	0.123374	0.09003	0.12004	0.546849	0.170057	1.0937
20	Wheel	m	Veh	0.196667	5.32333	2.86333	0.0866667	0	0.49	0.0566667	0.0866667	0.896667
20	Wheel	m	Alm	0	6.12	1.21	0.186667	0.0333333	0.523333	0.07	1.16667	0.69
20	HPFWheel	m	Veh	1.88396	5.15839	0.3001	0.200067	0.230077	0.266756	0.326776	0.483494	1.15038
20	HPFWheel	m	Alm	4.74491	1.12704	0.220073	0.0933645	0.0733578	0.203401	2.65422	0	0.883628
21	Wheel	m	Veh	0.16	7.37	1.12333	0.01	0.03	0.28	0.136667	0.103333	0.786667
21	Wheel	m	Alm	0.0566667	4.92	3.82	0.06	0.04	0.303333	0.09	0.19	0.52
21	HPFWheel	m	Veh	0.953651	7.78593	0.27009	0.430143	0.0166722	0.0766922	0.0400133	0.0800267	0.346782
21	HPFWheel	m	Alm	4.15472	3.15438	0.340113	0.173391	0.0533511	0.230077	0.81027	0.216739	0.866956
22	Wheel	m	Veh	0.106667	5.74667	2.3	0.123333	0.21	0.376667	0.203333	0.0766667	0.856667
22	Wheel	m	Alm	0.13	6.13333	2.57333	0.166667	0.0633333	0.34	0.0533333	0.123333	0.416667
22	HPFWheel	m	Veh	2.24742	5.60854	0.653551	0.136712	0.106702	0.103368	0.456819	0.0366789	0.650217
22	HPFWheel	m	Alm	4.33478	2.57086	0.326776	0.226742	0.0800267	0.24008	0.980327	0.260087	0.980327
23	Wheel	m	Veh	0.153333	5.47667	1.81	0.37	0.07	0.42	0.57	0.0933333	1.03667
23	Wheel	m	Alm	0.793333	5.58	0.886667	1.30333	0.0533333	0.306667	0.15	0.13	0.796667
23	HPFWheel	m	Veh	1.21374	5.7986	0.200067	0.656886	0.166722	0.276759	0.223408	0.313438	1.15038
23	HPFWheel	m	Alm	3.02101	5.79527	0.0566856	0.423474	0.00666889	0.0800267	0.0500167	0.183394	0.383461
24	Wheel	m	Veh	0.203333	5.10333	1.48333	0.813333	0	0.27	0.863333	0.163333	1.1
24	Wheel	m	Alm	0.0533333	4.01667	4.79333	0.21	0.0933333	0.216667	0.09	0	0.526667
24	HPFWheel	m	Veh	2.47416	4.83828	0.430143	0.296766	0.313438	0.160053	0.263421	0.0766922	1.14705
24	HPFWheel	m	Alm	6.60554	1.84395	0.18006	0	0.0100033	0.0800267	0	0.833611	0.446816
25	Wheel	m	Veh	0.356667	3.84333	2.5	0.626667	0.07	0.08	1.03667	0.206667	1.28
25	Wheel	m	Alm	0.0466667	3.95	4.14333	0.606667	0.0766667	0.19	0.166667	0.233333	0.586667
25	HPFWheel	m	Veh	2.1874	4.88163	0.200067	0.633545	0.0666889	0.166722	0.06002	0.403468	1.40047
25	HPFWheel	m	Alm	2.36079	2.28076	0.293431	0.27009	0.116706	0.0966989	0	3.82127	0.760253
