# Supplementary material for: Orexin neurons mediate temptation-resistant voluntary exercise
Source: Nat Neurosci. 2024 Aug 6;27(9):1774–82. doi: 10.1038/s41593-024-01696-2 (PMC11374669; doi:10.1038/s41593-024-01696-2)
Supplement: Supplementary file 10 — Statistical source data. [file 41593_2024_1696_MOESM10_ESM.zip]

Archive with 1 entries (1 files):
- SourceData_Sup3.xlsx
