# Supplementary material for: Orexin neurons mediate temptation-resistant voluntary exercise
Source: Nat Neurosci. 2024 Aug 6;27(9):1774–82. doi: 10.1038/s41593-024-01696-2 (PMC11374669; doi:10.1038/s41593-024-01696-2)
Supplement: Supplementary file 10 — Statistical source data. [file 41593_2024_1696_MOESM10_ESM.zip › SourceData_Sup3.xlsx]

## Sheet: Sheet1
Mouse	State	Sex	Genotype	MetersWheel	MetersMaze	Volume	HPF	Wheel	Chow	Conspecific	Water	Object	Dark	Light	Center
1	Wheel	m	DTR+	28.7041	13.356		0.0533511	3.56119	4.38479	0.933645	0.0533511	0.100033	0.0766922	0.203401	0.633545
1	HPFWheel	m	DTR+	0	1.31374	1.1598	10	0	0	0	0	0	0	0	0
2	Wheel	m	DTR+	15.7852	16.9311		1.27042	1.68389	2.13738	1.53384	0.276759	0.290097	0.453484	0.523508	1.83061
2	HPFWheel	m	DTR+	2.46708	11.0675	1.3746	7.54918	0.743581	0.0633545	0.740247	0.0700233	0.143381	0.116706	0.0466822	0.526842
3	Wheel	m	WT	23.5959	22.838		0.196732	3.12437	2.86762	0.760253	0.453484	0.403468	1.26709	0.15005	0.776926
3	HPFWheel	m	WT	28.4687	23.2394	0.045	0.843615	3.11437	3.51117	0.286762	0.106702	0.21007	0.970323	0.0766922	0.880293
4	Wheel	m	DTR+	15.1301	9.83779		0.24008	1.55385	5.94198	0.476826	0	0.12004	1.02701	0.0533511	0.586862
4	HPFWheel	m	DTR+	56.5176	21.5167	0.8388	3.89797	4.11137	0.236746	0.433478	0.110037	0.106702	0.3001	0.126709	0.676892
5	Wheel	m	WT	20.1871	16.5197		0.176726	2.5075	4.19473	0.6002	0.393464	0.286762	1.0937	0.136712	0.610203
5	HPFWheel	m	WT	12.2535	11.4809	0.7854	3.58786	2.21741	0.370123	0.830277	0	0.126709	2.27743	0.0833611	0.506836
6	Wheel	m	WT	15.3348	6.46923		0	2.2941	4.5015	0.100033	0	0.0966989	2.66756	0	0.340113
6	HPFWheel	m	WT	20.1103	7.01901	0.5784	2.88763	2.42748	0.373458	0.0466822	0	0	3.988	0	0.276759
7	Wheel	m	DTR+	25.0393	10.4903		0.0866956	4.08469	4.46149	0.0666889	0.133378	0.170057	0.230077	0.176726	0.590197
7	HPFWheel	m	DTR+	14.2139	9.42101	1.194	6.76559	1.63054	0.573525	0.0633545	0.0633545	0.15005	0.206736	0.153384	0.393464
8	Wheel	m	WT	55.0333	18.8572		0.140093	5.24016	1.62442	0.950634	0.123416	0.290193	0.496998	0.176785	0.957305
8	HPFWheel	m	WT	36.6786	22.141	0.9414	4.33811	3.2144	0.593531	0.473491	0.0933645	0.153384	0.113371	0.213404	0.806936
9	Wheel	m	DTR+	58.0531	10.2259		0.163388	4.30477	4.23141	0.233411	0	0.370123	0.253418	0.110037	0.333444
9	HPFWheel	m	DTR+	23.2172	21.5429	1.4622	5.16506	2.21074	0.69023	0.316772	0.176726	0.280093	0.490163	0.123374	0.546849
10	Wheel	m	WT	41.0804	17.562		0.196667	5.5	0.32	0.633333	0.263333	0.393333	1.95	0.163333	0.58
10	HPFWheel	m	WT	82.6164	22.3165	0.0588	0.633545	6.64221	0.203401	0.800267	0.0700233	0.223408	0.380127	0.200067	0.846949
11	Wheel	m	WT	12.5606	27.129		0.27009	3.44115	1.50383	2.16405	0.306769	0.356786	0.366789	0.170057	1.42047
11	HPFWheel	m	WT	32.9626	24.8998	0.5376	2.66422	3.72791	0.416806	0.876959	0.0533511	0.226742	0.393464	0.290097	1.35045
12	Wheel	m	WT	35.5935	29.5566		0.106702	5.02834	0.27009	0.813605	0.33011	0.416806	1.75058	0.110037	1.17372
12	HPFWheel	m	WT	84.5051	25.2892	0.3246	1.67723	6.1954	0.176726	0.57019	0.0666889	0.163388	0.363454	0.0433478	0.743581
13	Wheel	m	DTR+	3.48053	10.0805		0	0.613538	8.0927	0.316772	0	0.0500167	0.643548	0.0366789	0.246749
13	HPFWheel	m	DTR+	9.22339	24.5436	1.0338	6.57219	1.94065	0.166722	0.0933645	0.0700233	0.256752	0.133378	0.0633545	0.703568
14	Wheel	m	WT	23.2939	23.76		0.250083	2.54085	5.13838	0.66022	0.373458	0.253418	0.310103	0.0233411	0.45015
14	HPFWheel	m	WT	26.5953	26.1988	0.5616	4.55152	2.90764	0.936979	0.226742	0.286762	0.21007	0.0533511	0	0.826942
15	Wheel	m	DTR+	18.1499	17.3782		0.216739	1.71724	5.005	1.97399	0.09003	0.213404	0.0800267	0.0500167	0.653551
15	HPFWheel	m	DTR+	5.43576	15.6207	1.4238	8.05602	0.793598	0.350117	0.106702	0.06002	0.0400133	0.0633545	0.0566856	0.473491
16	Wheel	m	WT	24.1897	32.1163		0.130043	3.34445	3.78459	0.590197	0.0933645	0.396799	0.286762	0.286762	1.08703
16	HPFWheel	m	WT	37.2519	28.3281	0.8262	3.83461	3.88796	0.296766	0.21007	0.0800267	0.226742	0.156719	0.173391	1.13371
17	Wheel	m	DTR+	26.5237	27.8065		0.280093	3.06769	4.47149	0.463488	0.183394	0.380127	0.143381	0.0766922	0.933645
17	HPFWheel	m	DTR+	35.1636	33.0133	0.7152	4.97499	3.12437	0.476826	0.110037	0.06002	0.383461	0.156719	0.03001	0.683561
18	Wheel	m	WT	41.8277	18.0505		0.106702	4.73825	3.25775	0.130043	0.226742	0.520173	0.386796	0.100033	0.533511
18	HPFWheel	m	WT	70.5626	15.8068	0.1674	1.09036	7.41914	0.313438	0.206736	0.113371	0.126709	0.100033	0.0333444	0.596866
19	Wheel	m	DTR+	38.0811	22.6372		0.203401	4.06802	1.05035	0.353451	0.236746	0.380127	2.97766	0.110037	0.620207
19	HPFWheel	m	DTR+	9.85808	32.0766	0.7536	4.43481	1.60053	0.350117	0.15005	0.18006	0.303434	1.74058	0.110037	1.13038
20	Wheel	m	WT	13.8146	23.7898		2.17406	1.95732	2.65088	1.28376	0.193398	0.18006	0.326776	0.0533511	1.18039
20	HPFWheel	m	WT	21.7328	23.2839	0.6888	4.85162	2.51417	0.3001	0.633545	0.196732	0.220073	0.156719	0.0633545	1.06369
21	Wheel	m	DTR+	68.8837	19.3012		0.116706	5.53184	0.920307	0.280093	0.0866956	0.130043	0.27009	0.0466822	2.61754
21	HPFWheel	m	DTR+	18.4775	19.4791	0.8724	6.85228	1.8006	0.220073	0.143381	0.0533511	0.09003	0.136712	0.24008	0.463488
22	Wheel	m	DTR+	16.0002	23.2732		0.0366789	3.14438	4.008	0.213404	0.0933645	0.186729	0.173391	0.110037	2.03401
22	HPFWheel	m	DTR+	33.8123	23.5584	0.8106	5.08503	2.83094	0.396799	0.15005	0.0800267	0.213404	0.09003	0.0533511	1.10037
23	Wheel	m	WT	39.7701	21.6697		0.393464	3.71791	3.71457	0.506836	0.21007	0.140047	0.36012	0.0833611	0.873625
23	HPFWheel	m	WT	39.6166	30.1315	0.606	3.92464	3.35112	0.533511	0.21007	0.283428	0.296766	0.42014	0.0466822	0.933645
24	Wheel	m	DTR+	72.1493	25.3901		0.336779	5.19507	2.17406	0.423474	0.196732	0.346782	0.230077	0.113371	0.983661
24	HPFWheel	m	DTR+	8.73203	24.6189	0.588	4.48149	1.44381	1.72391	0.116706	0.0233411	0.736912	0.413471	0.0700233	0.99033
25	Wheel	m	WT	13.2004	11.9501		0.100033	1.50717	3.3011	0.193398	0.103368	0.186729	4.08469	0.03001	0.493498
25	HPFWheel	m	WT	10.4006	17.0475	0.7728	3.988	1.22374	2.15739	0.196732	0.110037	0.0700233	1.47382	0.126709	0.653551
26	Wheel	m	WT	35.0612	12.9606		0.370123	2.90097	5.42848	0.130043	0.216739	0.143381	0.18006	0.173391	0.456819
26	HPFWheel	m	WT	53.3749	21.178	0.9984	3.91464	4.20807	0.606869	0.116706	0.106702	0.0266756	0.276759	0.123374	0.620207
27	Wheel	m	DTR+	48.7786	17.0175		0.0533511	3.69456	4.93498	0.42014	0.166722	0.0766922	0.0433478	0.0500167	0.560187
27	HPFWheel	m	DTR+	12.1511	18.3703	1.2366	6.6989	0.99033	0.906969	0.126709	0.0233411	0.0866956	0.333444	0.170057	0.663555
