# Supplementary material for: Orexin neurons mediate temptation-resistant voluntary exercise
Source: Nat Neurosci. 2024 Aug 6;27(9):1774–82. doi: 10.1038/s41593-024-01696-2 (PMC11374669; doi:10.1038/s41593-024-01696-2)
Supplement: Supplementary file 11 — Statistical source data. [file 41593_2024_1696_MOESM11_ESM.zip › SourceData_Sup4.xlsx]

## Sheet: Sheet1
Mouse	Sex	State	Inj	MetersWheel	MetersMaze	Wheel
1	f	Wheel	SB	45.8713	6.92334	6.08536
1	f	HPFWheel	SB	80.738	10.7821	6.88229
1	f	Wheel	MK	56.1696	10.3296	6.82894
1	f	HPFWheel	MK	46.2603	6.14539	5.69857
1	f	Wheel	SBMK	83.8295	15.7673	7.38246
1	f	HPFWheel	SBMK	112.063	7.45715	8.5862
2	f	Wheel	SB	13.3079	30.8277	3.00767
2	f	HPFWheel	SB	6.39803	26.631	2.17406
2	f	Wheel	MK	21.3541	26.8498	4.95832
2	f	HPFWheel	MK	3.42934	22.3723	1.11704
2	f	Wheel	SBMK	25.7661	26.2001	3.47449
2	f	HPFWheel	SBMK	46.5367	20.1887	3.73124
3	f	Wheel	SB	47.069	14.4036	5.20507
3	f	HPFWheel	SB	33.5257	19	4.23474
3	f	Wheel	MK	35.1021	13.178	4.30143
3	f	HPFWheel	MK	25.2133	9.2766	3.65789
3	f	Wheel	SBMK	83.9728	10.748	7.26909
3	f	HPFWheel	SBMK	65.7205	10.8223	6.89897
4	f	Wheel	SB	3.96166	23.3229	1.44048
4	f	HPFWheel	SB	7.5855	28.7157	2.23741
4	f	Wheel	MK	18.8767	22.9935	3.01434
4	f	HPFWheel	MK	54.2553	13.1929	4.94165
4	f	Wheel	SBMK	84.4642	23.4633	6.07869
4	f	HPFWheel	SBMK	68.7711	22.5257	5.94532
5	f	Wheel	SB	22.4187	21.23	3.22774
5	f	HPFWheel	SB	10.7999	14.8587	1.13371
5	f	Wheel	MK	48.3077	19.2425	4.65822
5	f	HPFWheel	MK	33.7406	16.6977	3.01767
5	f	Wheel	SBMK	79.3048	23.2151	5.32844
5	f	HPFWheel	SBMK	13.8709	16.2706	1.79727
6	f	Wheel	SB	38.6031	19.2482	4.37146
6	f	HPFWheel	SB	36.003	21.1846	3.73791
6	f	Wheel	MK	29.2467	20.6491	3.01434
6	f	HPFWheel	MK	32.9831	20.8271	4.10804
6	f	Wheel	SBMK	56.2207	22.8691	4.17806
6	f	HPFWheel	SBMK	8.14853	13.292	1.26375
7	f	Wheel	SB	102.092	6.06064	8.46282
7	f	HPFWheel	SB	88.2928	4.52698	6.3888
7	f	Wheel	MK	53.6001	16.0873	4.56819
7	f	HPFWheel	MK	61.2163	17.5154	5.06169
7	f	Wheel	SBMK	83.3688	17.4094	5.8953
7	f	HPFWheel	SBMK	7.07366	13.1445	1.25709
8	f	Wheel	SB	56.9168	17.4515	5.35512
8	f	HPFWheel	SB	47.9596	19.8812	4.16806
8	f	Wheel	MK	24.1385	28.1659	2.78426
8	f	HPFWheel	MK	57.7767	23.1416	4.49817
8	f	Wheel	SBMK	33.4745	14.0152	2.87763
8	f	HPFWheel	SBMK	1.92453	15.7874	0.51017
9	f	Wheel	SB	28.2434	14.6318	2.98766
9	f	HPFWheel	SB	44.3255	14.4432	3.08436
9	f	Wheel	MK	75.6298	12.2536	5.58853
9	f	HPFWheel	MK	42.3293	12.9257	3.99133
9	f	Wheel	SBMK	42.0529	12.2615	4.19807
9	f	HPFWheel	SBMK	18.4877	12.7087	1.86729
10	f	Wheel	SB	43.8444	9.17385	4.36479
10	f	HPFWheel	SB	46.117	14.2533	2.9143
10	f	Wheel	MK	0.214974	8.81997	0.186729
10	f	HPFWheel	MK	15.8773	9.74544	1.74391
10	f	Wheel	SBMK	44.6429	11.2197	3.78793
10	f	HPFWheel	SBMK	0.133079	5.73722	0.0366789
11	f	Wheel	SB	11.8645	19.075	3.22774
11	f	HPFWheel	SB	46.4138	16.3401	6.01534
11	f	Wheel	MK	11.455	20.3828	1.88396
11	f	HPFWheel	MK	44.6326	19.6756	3.60453
11	f	Wheel	SBMK	2.47732	13.055	1.64055
11	f	HPFWheel	SBMK	0.798474	11.8177	0.486829
12	m	Wheel	SB	10.5849	28.7585	2.21407
12	m	HPFWheel	SB	4.36089	31.308	1.37379
12	m	Wheel	MK	13.2362	29.7535	2.9143
12	m	HPFWheel	MK	2.12926	17.165	0.796932
12	m	Wheel	SBMK	12.5197	39.178	2.37079
12	m	HPFWheel	SBMK	5.74287	20.1105	1.23041
13	m	Wheel	SB	7.9745	21.7881	2.33411
13	m	HPFWheel	SB	1.04416	20.5556	0.890297
13	m	Wheel	MK	2.27258	15.7687	1.05035
13	m	HPFWheel	MK	0.337816	12.4018	0.586862
13	m	Wheel	SBMK	5.02629	30.4045	1.62054
13	m	HPFWheel	SBMK	0.184263	11.8056	0.376792
14	m	Wheel	SB	48.625	25.9296	5.27509
14	m	HPFWheel	SB	62.2093	20.8615	4.98166
14	m	Wheel	MK	23.4014	16.8032	2.71424
14	m	HPFWheel	MK	51.1842	12.8331	4.87162
14	m	Wheel	SBMK	85.5902	26.6677	5.59186
14	m	HPFWheel	SBMK	45.4311	10.6898	3.67456
15	m	Wheel	SB	15.3757	29.491	3.19773
15	m	HPFWheel	SB	12.0078	27.0239	2.97432
15	m	Wheel	MK	8.92653	21.2232	2.17406
15	m	HPFWheel	MK	5.58932	16.2428	1.60053
15	m	Wheel	SBMK	10.7589	29.521	1.91064
15	m	HPFWheel	SBMK	4.79084	15.6632	1.28043
16	m	Wheel	SB	6.21376	13.2861	2.86095
16	m	HPFWheel	SB	3.24508	15.5494	0.903635
16	m	Wheel	MK	2.93797	15.7375	2.30744
16	m	HPFWheel	MK	9.57145	16.5189	3.27776
16	m	Wheel	SBMK	20.6068	30.8422	3.78459
16	m	HPFWheel	SBMK	4.09474	18.0295	1.46049
17	m	Wheel	SB	100.127	14.5317	7.14905
17	m	HPFWheel	SB	34.1603	15.4756	3.20774
17	m	Wheel	MK	85.4572	20.328	5.83861
17	m	HPFWheel	MK	19.4909	17.2852	2.37746
17	m	Wheel	SBMK	79.4277	20.6852	5.79527
17	m	HPFWheel	SBMK	81.086	19.1422	5.56519
