# Supplementary material for: Orexin neurons mediate temptation-resistant voluntary exercise
Source: Nat Neurosci. 2024 Aug 6;27(9):1774–82. doi: 10.1038/s41593-024-01696-2 (PMC11374669; doi:10.1038/s41593-024-01696-2)
Supplement: Supplementary file 11 — Statistical source data. [file 41593_2024_1696_MOESM11_ESM.zip › SourceData_Sup4_micro.xlsx]

## Sheet: Sheet1
Mouse	Sex	State	Inj	Bouts	BoutDur	AmountPer
1	f	Wheel	SB	26	8.00769	15.2904
1	f	HPFWheel	SB	28	10.8	20.1845
1	f	Wheel	MK	42	5.89524	18.7232
1	f	HPFWheel	MK	38	5.58947	46.2603
1	f	Wheel	SBMK	30	10.62	20.9574
1	f	HPFWheel	SBMK	21	18.9619	28.0157
2	f	Wheel	SB	15	3.66667	1.47865
2	f	HPFWheel	SB	11	2.21818	0.914004
2	f	Wheel	MK	25	3.904	2.37267
2	f	HPFWheel	MK	6	2.6	0.857336
2	f	Wheel	SBMK	20	5.57	3.68088
2	f	HPFWheel	SBMK	7	23.9143	7.75611
3	f	Wheel	SB	23	8.98261	7.84483
3	f	HPFWheel	SB	22	7.95455	5.58761
3	f	Wheel	MK	14	12.6143	7.02043
3	f	HPFWheel	MK	27	3.39259	8.40445
3	f	Wheel	SBMK	21	16.219	16.7946
3	f	HPFWheel	SBMK	25	11.368	16.4301
4	f	Wheel	SB	5	2.8	0.792332
4	f	HPFWheel	SB	15	2.36	1.08364
4	f	Wheel	MK	16	5.3	3.77535
4	f	HPFWheel	MK	18	12.9	13.5638
4	f	Wheel	SBMK	12	23.5167	9.38491
4	f	HPFWheel	SBMK	13	21.8769	6.87711
5	f	Wheel	SB	15	6.02667	4.48374
5	f	HPFWheel	SB	5	9.32	10.7999
5	f	Wheel	MK	18	9.62222	12.0769
5	f	HPFWheel	MK	14	7.8	8.43516
5	f	Wheel	SBMK	13	20.2	13.2175
5	f	HPFWheel	SBMK	4	17.9	4.62364
6	f	Wheel	SB	13	13.6462	9.65078
6	f	HPFWheel	SB	11	13.2727	7.20059
6	f	Wheel	MK	8	16.175	7.31166
6	f	HPFWheel	MK	16	10.6	6.59662
6	f	Wheel	SBMK	5	36.88	11.2441
6	f	HPFWheel	SBMK	7	5.74286	4.07426
7	f	Wheel	SB	35	11.9829	51.046
7	f	HPFWheel	SB	18	15.7111	44.1464
7	f	Wheel	MK	16	12.825	17.8667
7	f	HPFWheel	MK	16	14.275	15.3041
7	f	Wheel	SBMK	11	27.2182	20.8422
7	f	HPFWheel	SBMK	2	15.5	3.53683
8	f	Wheel	SB	14	17.5286	9.48614
8	f	HPFWheel	SB	22	8.29091	7.99327
8	f	Wheel	MK	11	8.85455	3.44835
8	f	HPFWheel	MK	21	9.60952	7.22209
8	f	Wheel	SBMK	3	21.8	11.1582
8	f	HPFWheel	SBMK	4	1.65	0.962263
9	f	Wheel	SB	12	11.0667	7.06086
9	f	HPFWheel	SB	3	28.2	11.0814
9	f	Wheel	MK	8	33.725	18.9074
9	f	HPFWheel	MK	10	15.52	14.1098
9	f	Wheel	SBMK	10	17.06	10.5132
9	f	HPFWheel	SBMK	2	47.3	9.24387
10	f	Wheel	SB	18	9.71111	14.6148
10	f	HPFWheel	SB	8	17.7	15.3723
10	f	Wheel	MK	0		0.214974
10	f	HPFWheel	MK	5	7.88	5.29245
10	f	Wheel	SBMK	17	10.7529	14.881
10	f	HPFWheel	SBMK	0		0.133079
11	f	Wheel	SB	16	3.375	1.97742
11	f	HPFWheel	SB	6	27.4333	11.6035
11	f	Wheel	MK	10	6.1	2.86376
11	f	HPFWheel	MK	8	16.225	8.92653
11	f	Wheel	SBMK	7	0.914286	0.619329
11	f	HPFWheel	SBMK	3	0.8	0.399237
12	m	Wheel	SB	9	4.37778	1.1761
12	m	HPFWheel	SB	5	3.64	0.622985
12	m	Wheel	MK	17	3.28235	1.65453
12	m	HPFWheel	MK	3	1.73333	0.709754
12	m	Wheel	SBMK	19	2.44211	1.25197
12	m	HPFWheel	SBMK	7	3.2	1.14857
13	m	Wheel	SB	14	2.44286	0.996813
13	m	HPFWheel	SB	3	0.8	0.261039
13	m	Wheel	MK	2	2.1	0.757526
13	m	HPFWheel	MK	0		0.168908
13	m	Wheel	SBMK	8	2.9	0.558477
13	m	HPFWheel	SBMK	0		0.0921316
14	m	Wheel	SB	23	7.45217	4.05208
14	m	HPFWheel	SB	19	12.4842	8.88704
14	m	Wheel	MK	11	9.76364	5.85036
14	m	HPFWheel	MK	22	8.79091	10.2368
14	m	Wheel	SBMK	21	12.4476	7.13252
14	m	HPFWheel	SBMK	8	20.95	15.1437
15	m	Wheel	SB	23	2.38261	1.53757
15	m	HPFWheel	SB	14	4.08571	2.0013
15	m	Wheel	MK	17	2.02353	1.48775
15	m	HPFWheel	MK	13	1.6	1.39733
15	m	Wheel	SBMK	17	2.56471	2.15178
15	m	HPFWheel	SBMK	6	3.93333	1.59695
16	m	Wheel	SB	14	0.957143	2.07125
16	m	HPFWheel	SB	9	1.77778	1.62254
16	m	Wheel	MK	6	1.16667	0.734493
16	m	HPFWheel	MK	9	4.02222	2.39286
16	m	Wheel	SBMK	19	5.42105	2.94382
16	m	HPFWheel	SBMK	6	3.43333	1.02368
17	m	Wheel	SB	17	20.9765	16.6878
17	m	HPFWheel	SB	8	19.525	8.54009
17	m	Wheel	MK	13	22.8154	14.2429
17	m	HPFWheel	MK	4	18.9	4.87274
17	m	Wheel	SBMK	13	19.9846	11.3468
17	m	HPFWheel	SBMK	14	18.6857	11.5837
